# Supplementary material for: Rapid nongenomic estrogen signaling controls alcohol drinking behavior in mice
Source: Nat Commun. 2024 Dec 30;15:10725. doi: 10.1038/s41467-024-54737-6 (PMC11686278; doi:10.1038/s41467-024-54737-6)
Supplement: Supplementary file 3 — Source Data [file 41467_2024_54737_MOESM3_ESM.zip]

Archive with 2 entries (2 files):
- Zallar et al 2024 source data.xlsx
- __MACOSX/._Zallar et al 2024 source data.xlsx
