# Supplementary material for: Rapid nongenomic estrogen signaling controls alcohol drinking behavior in mice
Source: Nat Commun. 2024 Dec 30;15:10725. doi: 10.1038/s41467-024-54737-6 (PMC11686278; doi:10.1038/s41467-024-54737-6)
Supplement: Supplementary file 3 — Source Data [file 41467_2024_54737_MOESM3_ESM.zip › Zallar et al 2024 source data.xlsx]

## Sheet: Figure 1
1b				Cohort 1 aromatase				Cohort 1 GAPDH				Cohort 2 aromatase				Cohort 2 GAPDH
Metestrus	Proestrus
0.877239	1.32601
0.966711	6.16837
1.15605	0.809286
1.18531	1.79522
0.69506	1.56853
0.707501	8.09024
1.41212	6.82172
1c
Metestrus	Proestrus
1.7	2.9
1.3	2.7
1.6	2.5
1.8	2.6
1d
Metestrus	Proestrus
20	12
4.4	12
21	15
6.3	10
7.4	12
20	16
4	14
6.2	15
6.6	17
3
1f
DID cycles	High E2 F																											Low E2 F
1	4.325			3.3425	2.3616	3.1899	4.0693	3.3287		3.5101	2.5507	2.9556		1.8224	3.4353		3.953		3.3801		1.89672	1.85442		1.08373		3.2562	2.57173	3.6265			3.327	2.3766	3.4498	3.3541	3.7476		2.5236	3.4446	1.7641		1.0141	0.882		4.3891		0.7341		2.45199	2.49634
2			4.2495		3.946	4.7257	3.7436	4.4089			3.7122	3.4017	5.4227	1.0255	4.5297	5.2152	4.8161								3.30728		4.09215			2.5217		4.23	4.0169	3.5666	4.0342			2.4991	2.8121	2.4935	1.9619	2.833	3.4153	3.1568
3		4.0828		4.9844		4.6116		3.3207		5.0058	4.344			3.7934			4.8607	3.3631			4.44086	3.57667		3.90099	3.66707	2.85356	2.80234		2.778		3.7075		3.3042		3.1266		4.63	4.4577			3.3138			3.4052	3.5873			1.86841	3.26566
4	3.2138			3.7666		3.6295	3.2019	5.402	4.2659	4.9923	5.4117		4.1057	4.8038	5.0108		4.8207	3.5076	3.4806	3.5799	4.84074	4.31623	3.29009		2.06077		2.55957	3.2951			3.4528		4.2203	2.9764	4.3891	3.3843	3.946	4.5999		2.6155	3.7744	3.6189		3.6933	3.5952	3.0759	2.9832	5.11849	4.39065
5			3.9242		4.0265	5.2341		4.7886	5.9299	6.3226				4.3754			3.2883	3.1064	3.4653	4.3011		6.03398	4.29638		4.18597	3.13111	2.95095			3.3574		4.8318	4.8252		3.8021	3.9678	4.3944				4.021			4.1781	3.1064	2.5038	3.4067		4.09624
6	3.2387	2.3125	1.9185	3.1101	3.1989	4.1192	5.4311	3.1529	4.3047	4.4148	3.9887	3.9654	2.5607			6.7166	3.3154	4.0656	3.5097			1.63719	2.22634	4.93832	3.07666	2.98792		2.6803	1.6885	2.1946	3.9006	3.7544	4.1834	3.4368	3.2496	3.0808	4.0111	4.4366	3.2851	3.5822			4.1769	3.2313	3.2485	3.1492			2.18292
1g
Males	Low E2 F	High E2 F
2.37438	3.09153	3.61172
2.924	2.15511	4.37397
2.63067	2.01019	4.07381
3.25633	1.68485	4.79645
2.89846	3.1013	3.71959
2.34385	0.488921	2.91371
2.14393	3.48902	2.98965
3.82193	3.74063	2.59992
2.38635	3.01252
2.22479
2.18029
1h
	High E2															Low E2															Males
1	51.54		49.72		63.68	49.42	46.98	68.81			52.83			43.46	58.49	50.96		65.3		45.66	50.95	42.43	70.7973			45.9787		44.41177*	47.2105	56.8011	55.12	69.99	59.22	49.11	63.06	74.81	49.86	95.7004	54.4225	73.2454	52.2473	81.5082	71.9886	98.111	61.3683
2				44.9		33.75	45.83		86.92	54.76	87.41	54.07		57.44					50.07		49.18	60.26		66.5424	61.6723	68.5976	69.7168		76.834		39.49	55.59	45.31	43.86	57.31	86.93	52.47	81.6892	68.5056	76.0491	70.3442	85.1319	84.2742	84.9908	55.0219
3	28.25	23.2			25.5	17.8	51.41	77.99	98.94	82.87			54.75	40.8	65.65	65.19	49.53			57.63	22.31	53.75	69.6237	79.0581	79.3441			51.01	48.3507	42.2869	72.09	50.84	47.52	28.67	47.67	90.02	49.06	73.3883	71.1686	64.8979	65.9449	73.8316	69.5303	68.1698	48.0121
4	42.86	45.76	35.57	32	49.17		46.06	70.49	70.37	92.46	90.56	71.72	45.45			53.35	36.77	27.44	23.25	43.43		43.16	61.4825	60.1862	64.5515	71.4821	86.3724	48.9			55.23	62.6	60.32	44.89	60.91	95.7	55.8	53.7779	74.5576	52.9711	67.6324	64.0657	69.6244	36.2415	47.9065
5	57.32	65.28	34.32	50.43	63.17	59.11		51.09		70.06		86.15	46.79			58.55	49.23	20.95	25.54	65.1	49.66		150.243		72.8866		53.1119	38.92			56.92	61.85	64.99	35.63	51.96	60.49	57.07	56.6485	62.5132	63.5652	58.8395	55.2024	66.7566	27.276	43.9161
6	48.29	68.82	27.31	15.24	56	81.35	32.56	52.15	38.63		96.12	54.69	36.72	26.13	62.18	40.92	55.24	38.4	40.81	65.18	72.23	44.6	77.1047	39.9289		81.5632	65.5969	37.15	19.8367	38.8839	59.89	61.73	56.45	47.23	53.88	52.41	65.02	42.4504	60.6437	52.6212	76.1949	59.1591	57.7773	23.0397	29.0642
1i
Males	Low E2 F	High E2 F
52.278	17.0866	40.9909
53.8584	58.8875	71.1669
49.4833	67.3673	42.0773
68.1198	94.9664	36.9134
38.4714	23.5191	14.2051
27.3811	32.1307	50.6678
25.9089	13.0885
1j
Males	High E2 F	Low E2 F
14.5728	7.44778	11.0244
9.56278	12.5383	11.6978
9.73944	21.205	2.715
8.52778	11.0906	7.60778
9.23944	11.9061	10.0278
7.90611	14.4828	5.70833
7.785		10.6422
10.7083		10.3889
8.38889		9.98944
7.08		8.61444
		7.10778
		10
		5.81611
1k
Males	High E2	Low E2
106.068	148.673	133.126
144.811	120.402	113.641
140.076	113.296	129.373
112.398	165.491	170.358
128.848	192.51	176.933
148.308	142.92	135.743
127.539		141.214
160.824		139.389
132.448		159.234
123.618		155.551
		142.966
		135.192
		133.743
1l
Males	High E2 F	Low E2 F
25.3333	60.2458	50.25
59.1542	50.3438	35.6208
39.9292	52.0125	57.198
45.9688	67.9833	50.1667
60.6458	54.6792	30.2292
46.2708	52.0625	42.5625
34.3583	57.5208	41.2667
52.7917		46.9583
41.0522		47.1625
50.7333		49.6667
		44.2083
		40.9458
1m
Males	High E2 F	Low E2 F
17.06	13.21	15.5
14.96	19.98	14.56
6.1	14.65	13.33
6.33	20.69	6.31
13.85	28.31	13.33
21.6	9.77	12.21
2.9	15.56	7.33
13.96		7.08
9.42		6.1
15.17		9.75
		12.87
1n
Males	High E2 F	Low E2 F
14.6011	18.0054	15.4102
17.196	21.6852	16.5052
14.6896	18.1791	15.7188
17.1702	15.477	16.4529
15.6824	18.0556	17.1504
18.0218	14.9059	18.9275
16.5956	15.994	16.9401
17.6436		16.6237
16.4071		16.7043
18.276		17.856
		18.661
[truncated: 11 more columns]

## Sheet: Figure 2
2b					2c			2d			2e			2f					2g			2h			2i
Low E2		High E2			Low E2	High E2		Low E2	High E2		Low E2	High E2		Low E2		High E2			Low E2	High E2		Low E2	High E2		Low E2	High E2
30233.5	-1.91928	80078.5	1.59589		0.247	1.1575		7.1555	10.8		1.76741	12.501		73981	0.122673	33169.5	-5.98029		0.61675	0.4035		22.4703	11.3133		13.8585	4.5649
30234	-0.088224	80079	0.985538		0.4915	0.7505		7.76	9.82225		3.81404	7.3716		73981.5	-0.48768	33170	-7.201		2.154	2.74975		21.449	10.2758		46.2011	28.2557
30234.5	1.13248	80079.5	0.985538		1.04275	0.3605		9.8115	8.3605		10.2309	3.01396		73982	-0.48768	33170.5	-6.59064		4.81125	3.3045		22.5918	25.2075		108.695	83.2982
30235	-0.088224	80080	-0.84552		0.15875	0.633		6.8665	12.1265		1.09006	7.67607		73982.5	-0.48768	33171	-5.98029		0.87975	2.78075		13.3407	17.9352		11.7365	49.8734
30235.5	-1.91928	80080.5	0.985538		0.4575	0.996		9.22025	9.4855		4.21826	9.44756		73983	-1.09803	33171.5	-7.81135		0.723	3.213		16.4222	29.5595		11.8733	94.9747
30236	-0.698575	80081	-0.23517		0.607	2.52625		6.31475	10.2517		3.83305	25.8985		73983.5	-2.31873	33172	-5.98029		0.353	0.784667		38.1895	10.6713		13.4809	8.37344
30236.5	1.13248	80081.5	1.59589		0.9625	0.513		16.263	8.4095		15.6531	4.31407		73984	0.733025	33172.5	-6.59064		1.67325	0.736		36.815	11.898		61.6007	8.75693
30237	-0.698575	80082	0.985538		0.469	0.969		7.5135	11.4765		3.52383	11.1207		73984.5	0.733025	33173	-5.36994		0.7145	0.9735		19.904	9.35625		14.2214	9.10831
30237.5	0.522128	80082.5	-0.84552		0.404333	1.40533		10.9517	6.779		4.42812	9.52675		73985	-0.48768	33173.5	-5.98029		0.24175	3.58425		10.7818	13.1555		2.60649	47.1526
30238	1.13248	80083	2.20624		0.2505	0.6315		8.868	9.952		2.22143	6.28469		73985.5	1.95373	33174	-5.36994		0.857	2.4005		15.624	15.9965		13.3898	38.3996
30238.5	1.74283	80083.5	0.375186		0.155	2.2785		8.43825	13.7647		1.30793	31.363		73986	0.122673	33174.5	-4.75959		0.20525	1.11525		9.0095	13.8175		1.8492	15.41
30239	0.522128	80084	0.375186		0.1725	5.3165		9.00725	14.7855		1.55375	78.6071		73986.5	1.95373	33175	-7.81135		0.3205			16.7975			5.3836
30239.5	2.35318	80084.5	-0.23517		0.22025	0.2625		18.3143	4.17075		4.03371	1.09482		73987	1.34338	33175.5	-7.81135
30240	-0.698575	80085	-0.84552											73987.5	1.34338	33176	-7.201
30240.5	0.522128	80085.5	0.985538											73988	0.733025	33176.5	-5.98029
30241	-0.088224	80086	0.375186											73988.5	0.733025	33177	-9.6424
30241.5	1.74283	80086.5	-0.23517											73989	0.733025	33177.5	-6.59064
30242	-0.698575	80087	-0.84552											73989.5	1.34338	33178	-5.36994
30242.5	1.74283	80087.5	-0.84552											73990	1.34338	33178.5	-9.6424
30243	1.13248	80088	-0.23517											73990.5	3.78478	33179	-6.59064
30243.5	2.35318	80088.5	-1.45587											73991	1.95373	33179.5	-5.98029
30244	-0.088224	80089	-0.23517											73991.5	3.17443	33180	-7.81135
30244.5	-0.698575	80089.5	-0.23517											73992	2.56408	33180.5	-9.03205
30245	-0.698575	80090	-0.23517											73992.5	1.34338	33181	-7.201
30245.5	-0.088224	80090.5	-1.45587											73993	1.95373	33181.5	-9.03205
30246	0.522128	80091	-1.45587											73993.5	2.56408	33182	-7.201
30246.5	0.522128	80091.5	0.985538											73994	3.17443	33182.5	-9.6424
30247	-0.088224	80092	-0.84552											73994.5	0.733025	33183	-7.81135
30247.5	0.522128	80092.5	0.375186											73995	0.733025	33183.5	-7.81135
30248	-0.698575	80093	0.375186											73995.5	0.733025	33184	-7.201
30248.5	-0.088224	80093.5	1.59589											73996	0.733025	33184.5	-9.03205
30249	-0.088224	80094	-0.23517											73996.5	-1.09803	33185	-10.2528
30249.5	-0.088224	80094.5	1.59589											73997	-0.48768	33185.5	-10.2528
30250	-0.088224	80095	0.985538											73997.5	-0.48768	33186	-9.6424
30250.5	-0.088224	80095.5	-2.06622											73998	0.122673	33186.5	-7.201
30251	-0.698575	80096	0.375186											73998.5	1.95373	33187	-8.4217
30251.5	-0.088224	80096.5	-0.23517											73999	-1.09803	33187.5	-8.4217
30252	0.522128	80097	0.375186											73999.5	-1.70838	33188	-10.2528
30252.5	-0.698575	80097.5	-0.23517											74000	-2.31873	33188.5	-7.81135
30253	-0.088224	80098	0.375186											74000.5	-1.70838	33189	-7.81135
30253.5	0.522128	80098.5	-0.23517											74001	-0.48768	33189.5	-6.59064
30254	-1.30893	80099	0.985538											74001.5	-1.09803	33190	-7.81135
30254.5	0.522128	80099.5	-0.84552											74002	-1.70838	33190.5	-7.201
30255	0.522128	80100	-1.45587											74002.5	-0.48768	33191	-7.201
30255.5	1.13248	80100.5	-2.06622											74003	0.122673	33191.5	-5.36994
30256	1.13248	80101	-8.16974											74003.5	1.95373	33192	-6.59064
30256.5	0.522128	80101.5	-13.6629											74004	0.733025	33192.5	-7.201
30257	-0.698575	80102	-15.494											74004.5	0.122673	33193	-6.59064
30257.5	2.35318	80102.5	-13.6629											74005	-1.70838	33193.5	-5.98029
30258	-0.088224	80103	-14.2733											74005.5	-1.09803	33194	-5.36994
30258.5	-0.088224	80103.5	-13.0525											74006	0.122673	33194.5	-6.59064
30259	2.35318	80104	-13.6629											74006.5	-1.70838	33195	-8.4217
30259.5	-0.088224	80104.5	-11.8318											74007	0.733025	33195.5	-5.98029
30260	-0.698575	80105	-10.0008											74007.5	1.34338	33196	-8.4217
30260.5	-0.698575	80105.5	-8.16974											74008	-1.09803	33196.5	-7.201
30261	2.35318	80106	-8.16974											74008.5	1.34338	33197	-7.81135
30261.5	0.522128	80106.5	-6.94903											74009	1.95373	33197.5	-8.4217
30262	1.13248	80107	-6.94903											74009.5	-1.09803	33198	-7.81135
30262.5	0.522128	80107.5	-5.72833											74010	-0.48768	33198.5	-7.201
30263	-0.088224	80108	-5.11798											74010.5	-1.09803	33199	-8.4217
30263.5	-0.088224	80108.5	-4.50763											74011	1.34338	33199.5	-9.6424
30264	-1.91928	80109	-2.67657											74011.5	-1.09803	33200	-9.03205
30264.5	-1.30893	80109.5	-5.72833											74012	-0.48768	33200.5	-10.2528
30265	-0.698575	80110	-2.67657											74012.5	-2.31873	33201	-7.81135
30265.5	-0.088224	80110.5	-4.50763											74013	-2.31873	33201.5	-7.201
30266	-0.698575	80111	-2.67657											74013.5	-0.48768	33202	-7.201
30266.5	-0.698575	80111.5	-3.28692											74014	-3.53944	33202.5	-7.81135
30267	-0.698575	80112	-2.67657											74014.5	-1.70838	33203	-7.81135
30267.5	-0.088224	80112.5	-3.28692											74015	-1.70838	33203.5	-8.4217
30268	-4.36069	80113	-0.84552											74015.5	-1.70838	33204	-9.03205
30268.5	-0.088224	80113.5	-0.84552											74016	-1.09803	33204.5	-7.81135
30269	-1.91928	80114	-2.67657											74016.5	0.122673	33205	-9.6424
30269.5	-0.088224	80114.5	0.375186											74017	-0.48768	33205.5	-6.59064
30270	-0.088224	80115	-1.45587											74017.5	-1.09803	33206	-7.81135
30270.5	1.74283	80115.5	-2.67657											74018	0.122673	33206.5	-6.59064
30271	1.13248	80116	-3.28692											74018.5	-1.70838	33207	-7.201
30271.5	0.522128	80116.5	-1.45587											74019	0.122673	33207.5	-6.59064
30272	-0.088224	80117	-1.45587											74019.5	-1.09803	33208	-7.201
30272.5	0.522128	80117.5	-0.84552											74020	-1.09803	33208.5	-5.98029
30273	0.522128	80118	-1.45587											74020.5	1.34338	33209	-5.98029
30273.5	-0.698575	80118.5	-1.45587											74021	-1.09803	33209.5	-5.98029
30274	-0.698575	80119	-2.67657											74021.5	-1.70838	33210	-7.201
30274.5	-0.698575	80119.5	-3.28692											74022	-0.48768	33210.5	-8.4217
30275	-1.30893	80120	-0.84552											74022.5	0.122673	33211	-5.36994
30275.5	-0.698575	80120.5	-2.06622											74023	-0.48768	33211.5	-7.201
30276	-0.088224	80121	-0.84552											74023.5	-1.70838	33212	-7.81135
30276.5	-0.088224	80121.5	-1.45587											74024	-0.48768	33212.5	-7.81135
30277	1.13248	80122	-0.84552											74024.5	-0.48768	33213	-7.201
30277.5	1.74283	80122.5	-0.84552											74025	-1.70838	33213.5	-9.03205
30278	-0.698575	80123	0.375186											74025.5	1.95373	33214	-5.36994
30278.5	-0.088224	80123.5	-1.45587											74026	0.122673	33214.5	-8.4217
30279	-3.13998	80124	-0.23517											74026.5	-0.48768	33215	-7.201
30279.5	-1.91928	80124.5	0.375186											74027	-0.48768	33215.5	-9.03205
30280	1.13248	80125	-0.23517											74027.5	-1.09803	33216	-7.81135
30280.5	0.522128	80125.5	-0.84552											74028	-1.70838	33216.5	-7.201
30281	-0.088224	80126	0.375186											74028.5	-2.31873	33217	-9.03205
30281.5	-0.698575	80126.5	-1.45587											74029	-2.31873	33217.5	-10.2528
30282	-2.52963	80127	0.375186											74029.5	-2.31873	33218	-7.81135
30282.5	-1.91928	80127.5	0.375186											74030	-1.09803	33218.5	-8.4217
30283	0.522128	80128	-0.23517											74030.5	-1.09803	33219	-9.03205
30283.5	-0.698575	80128.5	-0.84552											74031	-1.09803	33219.5	-10.8631
30284	-0.698575	80129	-0.23517											74031.5	-1.09803	33220	-8.4217
30284.5	1.74283	80129.5	0.985538											74032	-2.31873	33220.5	-7.201
30285	-0.088224	80130	-1.45587											74032.5	-1.70838	33221	-5.98029
30285.5	-1.91928	80130.5	0.375186											74033	-1.09803	33221.5	-7.201
30286	-0.698575	80131	-0.84552											74033.5	-1.09803	33222	-7.81135
30286.5	-0.698575	80131.5	-2.67657											74034	-1.70838	33222.5	-7.201
30287	0.522128	80132	0.375186											74034.5	0.733025	33223	-5.98029
30287.5	1.74283	80132.5	-0.84552											74035	0.733025	33223.5	-9.03205
30288	0.522128	80133	1.59589											74035.5	0.733025	33224	-5.36994
30288.5	-0.698575	80133.5	-2.06622											74036	0.122673	33224.5	-5.98029
30289	1.13248	80134	-2.06622											74036.5	0.122673	33225	-5.98029
30289.5	1.13248	80134.5	0.985538											74037	0.733025	33225.5	-5.98029
30290	-3.75033	80135	-0.23517											74037.5	0.733025	33226	-6.59064
30290.5	0.522128	80135.5	-0.23517											74038	0.733025	33226.5	-7.201
30291	1.13248	80136	-0.23517											74038.5	2.56408	33227	-5.98029
30291.5	1.74283	80136.5	0.375186											74039	0.122673	33227.5	-5.36994
30292	1.13248	80137	-0.84552											74039.5	1.34338	33228	-7.81135
30292.5	1.13248	80137.5	-0.23517											74040	1.34338	33228.5	-6.59064
30293	-0.698575	80138	0.985538											74040.5	3.17443	33229	-6.59064
30293.5	1.74283	80138.5	-2.06622											74041	1.34338	33229.5	-7.201
30294	1.13248	80139	-0.23517											74041.5	3.17443	33230	-5.36994
30294.5	0.522128	80139.5	-1.45587											74042	1.95373	33230.5	-7.201
30295	-2.52963	80140	-1.45587											74042.5	3.78478	33231	-5.36994
30295.5	-0.698575	80140.5	0.375186											74043	3.17443	33231.5	-6.59064
30296	-1.30893	80141	-0.23517											74043.5	2.56408	33232	-8.4217
30296.5	-0.088224	80141.5	0.375186											74044	0.122673	33232.5	-7.81135
30297	-0.698575	80142	1.59589											74044.5	0.733025	33233	-9.6424
30297.5	-0.698575	80142.5	-0.23517											74045	0.733025	33233.5	-7.201
30298	-0.088224	80143	0.375186											74045.5	-1.09803	33234	-7.201
30298.5	-0.698575	80143.5	-0.23517											74046	-1.70838	33234.5	-7.201
30299	0.522128	80144	-0.23517											74046.5	0.733025	33235	-8.4217
30299.5	-0.088224	80144.5	1.59589											74047	2.56408	33235.5	-7.201
30300	1.74283	80145	-0.23517											74047.5	5.00549	33236	-7.81135
30300.5	-0.698575	80145.5	-0.23517											74048	6.22619	33236.5	-7.81135
30301	-0.698575	80146	0.375186											74048.5	6.83654	33237	-7.81135
30301.5	-0.698575	80146.5	-0.23517											74049	8.05724	33237.5	-7.201
30302	-0.698575	80147	-0.23517											74049.5	10.4986	33238	-7.81135
30302.5	1.13248	80147.5	0.985538											74050	10.4986	33238.5	-7.201
30303	-0.088224	80148	-0.84552											74050.5	9.8883	33239	-5.36994
30303.5	0.522128	80148.5	1.59589											74051	9.27795	33239.5	-6.59064
30304	1.74283	80149	2.20624											74051.5	12.3297	33240	-7.201
30304.5	0.522128	80149.5	-0.84552											74052	11.7194	33240.5	-8.4217
30305	-0.088224	80150	-0.84552											74052.5	11.109	33241	-8.4217
30305.5	2.96353	80150.5	-1.45587											74053	11.7194	33241.5	-7.201
30306	1.13248	80151	-0.23517											74053.5	12.3297	33242	-7.201
30306.5	1.13248	80151.5	0.985538											74054	12.9401	33242.5	-7.201
30307	-0.088224	80152	-1.45587											74054.5	10.4986	33243	-7.201
30307.5	-0.088224	80152.5	-0.84552											74055	11.7194	33243.5	-6.59064
30308	-0.088224	80153	-0.23517											74055.5	11.109	33244	-5.36994
30308.5	-0.088224	80153.5	-0.84552											74056	11.109	33244.5	-4.75959
30309	1.13248	80154	-0.84552											74056.5	12.3297	33245	-7.81135
30309.5	2.35318	80154.5	0.375186											74057	10.4986	33245.5	-6.59064
30310	-0.088224	80155	0.375186											74057.5	9.8883	33246	-5.36994
30310.5	0.522128	80155.5	-0.84552											74058	12.3297	33246.5	-7.201
30311	0.522128	80156	-0.23517											74058.5	11.7194	33247	-5.98029
30311.5	-1.30893	80156.5	1.59589											74059	12.9401	33247.5	-7.201
30312	0.522128	80157	2.81659											74059.5	11.109	33248	-7.201
30312.5	-1.30893	80157.5	0.985538											74060	10.4986	33248.5	-7.81135
30313	1.13248	80158	-0.84552											74060.5	11.7194	33249	-8.4217
30313.5	0.522128	80158.5	-0.84552											74061	9.8883	33249.5	-7.81135
30314	-0.088224	80159	-0.84552											74061.5	7.44689	33250	-7.81135
30314.5	1.13248	80159.5	-1.45587											74062	8.6676	33250.5	-7.201
30315	1.13248	80160	0.375186											74062.5	8.6676	33251	-7.81135
30315.5	1.74283	80160.5	1.59589											74063	6.83654	33251.5	-8.4217
30316	-0.088224	80161	-1.45587											74063.5	6.22619	33252	-7.81135
30316.5	0.522128	80161.5	0.375186											74064	8.6676	33252.5	-7.81135
30317	-0.698575	80162	-0.84552											74064.5	8.05724	33253	-8.4217
30317.5	0.522128	80162.5	0.985538											74065	8.6676	33253.5	-6.59064
30318	0.522128	80163	0.375186											74065.5	9.8883	33254	-5.98029
30318.5	-0.088224	80163.5	0.985538											74066	7.44689	33254.5	-7.81135
30319	-0.698575	80164	0.375186											74066.5	6.22619	33255	-6.59064
30319.5	-0.698575	80164.5	-0.23517											74067	8.05724	33255.5	-7.201
30320	1.13248	80165	0.375186											74067.5	8.05724	33256	-8.4217
30320.5	0.522128	80165.5	0.985538											74068	8.6676	33256.5	-8.4217
30321	2.35318	80166	0.375186											74068.5	8.05724	33257	-8.4217
30321.5	-0.698575	80166.5	0.375186											74069	8.6676	33257.5	-6.59064
30322	0.522128	80167	0.375186											74069.5	8.05724	33258	-7.201
30322.5	1.13248	80167.5	0.375186											74070	8.6676	33258.5	-7.81135
30323	-0.698575	80168	1.59589											74070.5	8.05724	33259	-8.4217
30323.5	-0.088224	80168.5	-0.84552											74071	9.27795	33259.5	-7.81135
30324	-1.30893	80169	-0.23517											74071.5	8.6676	33260	-6.59064
30324.5	0.522128	80169.5	-1.45587											74072	8.05724	33260.5	-8.4217
30325	1.13248	80170	0.375186											74072.5	8.05724	33261	-8.4217
30325.5	0.522128	80170.5	-1.45587											74073	6.83654	33261.5	-9.03205
30326	1.13248	80171	-0.23517											74073.5	7.44689	33262	-6.59064
30326.5	1.13248	80171.5	-0.84552											74074	9.27795	33262.5	-8.4217
30327	1.74283	80172	-0.23517											74074.5	5.61584	33263	-7.81135
30327.5	1.13248	80172.5	-0.84552											74075	8.6676	33263.5	-10.2528
30328	-1.30893	80173	0.375186											74075.5	8.6676	33264	-9.6424
30328.5	-0.088224	80173.5	-0.23517											74076	8.6676	33264.5	-9.6424
30329	-0.698575	80174	-0.84552											74076.5	7.44689	33265	-7.81135
30329.5	-1.91928	80174.5	0.375186											74077	6.22619	33265.5	-8.4217
30330	-1.30893	80175	-0.84552											74077.5	5.61584	33266	-8.4217
30330.5	-0.698575	80175.5	0.375186											74078	5.61584	33266.5	-7.201
30331	-0.698575	80176	-1.45587											74078.5	5.00549	33267	-9.03205
30331.5	-1.30893	80176.5	0.985538											74079	6.22619	33267.5	-7.201
30332	-0.088224	80177	0.375186											74079.5	5.61584	33268	-9.03205
30332.5	-1.91928	80177.5	0.375186											74080	5.00549	33268.5	-8.4217
30333	1.13248	80178	0.375186											74080.5	5.00549	33269	-10.8631
30333.5	-0.698575	80178.5	-0.23517											74081	5.00549	33269.5	-6.59064
30334	-1.30893	80179	0.375186											74081.5	3.78478	33270	-9.03205
30334.5	-0.088224	80179.5	0.375186											74082	5.00549	33270.5	-10.8631
30335	-1.91928	80180	1.59589											74082.5	7.44689	33271	-9.03205
30335.5	-0.698575	80180.5	1.59589											74083	6.22619	33271.5	-7.201
30336	-1.30893	80181	-0.84552											74083.5	5.61584	33272	-9.6424
30336.5	1.74283	80181.5	0.985538											74084	6.83654	33272.5	-10.2528
30337	0.522128	80182	-0.23517											74084.5	5.61584	33273	-7.81135
30337.5	1.13248	80182.5	-1.45587											74085	6.83654	33273.5	-9.6424
30338	-0.088224	80183	-0.84552											74085.5	5.61584	33274	-5.36994
30338.5	-0.088224	80183.5	1.59589											74086	6.22619	33274.5	-8.4217
30339	1.13248	80184	1.59589											74086.5	6.22619	33275	-8.4217
30339.5	1.74283	80184.5	-0.84552											74087	5.61584	33275.5	-8.4217
30340	1.13248	80185	-0.23517											74087.5	5.61584	33276	-8.4217
30340.5	-1.30893	80185.5	-0.84552											74088	7.44689	33276.5	-7.81135
30341	-0.088224	80186	-0.84552											74088.5	5.61584	33277	-6.59064
30341.5	-0.088224	80186.5	-0.23517											74089	6.83654	33277.5	-7.201
30342	0.522128	80187	-0.23517											74089.5	6.22619	33278	-10.2528
30342.5	0.522128	80187.5	-2.06622											74090	5.61584	33278.5	-7.201
30343	-0.698575	80188	0.375186											74090.5	5.00549	33279	-8.4217
30343.5	0.522128	80188.5	-0.23517											74091	3.78478	33279.5	-8.4217
30344	1.74283	80189	-0.84552											74091.5	5.61584	33280	-9.03205
30344.5	-1.30893	80189.5	0.375186											74092	6.83654	33280.5	-9.03205
30345	2.35318	80190	-0.23517											74092.5	4.39513	33281	-9.03205
30345.5	1.13248	80190.5	-0.84552											74093	6.22619	33281.5	-9.6424
30346	0.522128	80191	-0.84552											74093.5	5.61584	33282	-10.2528
30346.5	-0.698575	80191.5	-0.23517											74094	5.61584	33282.5	-10.2528
30347	-0.698575	80192	0.985538											74094.5	6.22619	33283	-9.03205
30347.5	-1.30893	80192.5	0.375186											74095	4.39513	33283.5	-9.6424
30348	-0.088224	80193	-0.84552											74095.5	6.22619	33284	-9.03205
30348.5	1.13248	80193.5	0.375186											74096	5.00549	33284.5	-10.8631
30349	2.35318	80194	-0.23517											74096.5	4.39513	33285	-8.4217
30349.5	-0.698575	80194.5	1.59589											74097	3.78478	33285.5	-9.6424
30350	-0.698575	80195	-0.23517											74097.5	1.95373	33286	-10.2528
30350.5	-0.088224	80195.5	-2.67657											74098	3.17443	33286.5	-9.03205
30351	-0.088224	80196	0.375186											74098.5	2.56408	33287	-7.201
30351.5	-0.698575	80196.5	-0.84552											74099	1.95373	33287.5	-7.81135
30352	-1.30893	80197	0.375186											74099.5	3.17443	33288	-9.03205
30352.5	0.522128	80197.5	0.985538											74100	5.00549	33288.5	-10.2528
30353	-1.30893	80198	0.985538											74100.5	1.95373	33289	-7.81135
30353.5	1.74283	80198.5	-0.84552											74101	2.56408	33289.5	-9.6424
30354	-0.088224	80199	0.985538											74101.5	3.17443	33290	-9.6424
30354.5	-0.088224	80199.5	0.375186											74102	3.17443	33290.5	-8.4217
30355	-0.698575	80200	-0.23517											74102.5	5.61584	33291	-9.6424
30355.5	-0.088224	80200.5	0.375186											74103	3.78478	33291.5	-9.03205
30356	0.522128	80201	0.375186											74103.5	3.17443	33292	-8.4217
30356.5	-1.30893	80201.5	-0.84552											74104	3.78478	33292.5	-9.03205
30357	-0.698575	80202	0.985538											74104.5	3.78478	33293	-10.2528
30357.5	-0.698575	80202.5	0.985538											74105	5.00549	33293.5	-9.03205
30358	1.13248	80203	0.985538											74105.5	3.17443	33294	-7.201
30358.5	1.74283	80203.5	-0.23517											74106	6.22619	33294.5	-7.201
30359	0.522128	80204	0.375186											74106.5	6.22619	33295	-8.4217
30359.5	1.74283	80204.5	-0.23517											74107	4.39513	33295.5	-7.201
30360	0.522128	80205	-0.84552											74107.5	2.56408	33296	-7.201
30360.5	-0.698575	80205.5	-0.84552											74108	5.00549	33296.5	-8.4217
30361	1.74283	80206	0.375186											74108.5	4.39513	33297	-8.4217
30361.5	-0.088224	80206.5	-2.06622											74109	3.17443	33297.5	-10.2528
30362	2.35318	80207	-2.06622											74109.5	5.61584	33298	-10.2528
30362.5	1.13248	80207.5	0.985538											74110	5.00549	33298.5	-9.6424
30363	0.522128	80208	-0.23517											74110.5	3.78478	33299	-10.2528
30363.5	1.74283	80208.5	-0.23517											74111	5.00549	33299.5	-9.6424
30364	-1.30893	80209	-0.84552											74111.5	5.00549	33300	-7.81135
30364.5	1.13248	80209.5	-1.45587											74112	3.78478	33300.5	-9.6424
30365	-0.088224	80210	0.375186											74112.5	5.00549	33301	-7.81135
30365.5	-0.088224	80210.5	-0.84552											74113	3.17443	33301.5	-9.6424
30366	-1.30893	80211	0.375186											74113.5	4.39513	33302	-9.6424
30366.5	1.74283	80211.5	-1.45587											74114	3.17443	33302.5	-9.6424
30367	-1.30893	80212	0.985538											74114.5	1.95373	33303	-8.4217
30367.5	1.13248	80212.5	-0.23517											74115	5.61584	33303.5	-8.4217
30368	1.13248	80213	0.985538											74115.5	5.61584	33304	-9.03205
30368.5	-0.698575	80213.5	1.59589											74116	4.39513	33304.5	-8.4217
30369	-1.30893	80214	2.20624											74116.5	3.78478	33305	-8.4217
30369.5	1.13248	80214.5	-2.06622											74117	5.61584	33305.5	-8.4217
30370	0.522128	80215	-0.23517											74117.5	3.17443	33306	-8.4217
30370.5	1.13248	80215.5	0.985538											74118	5.61584	33306.5	-9.6424
30371	1.74283	80216	-0.84552											74118.5	5.00549	33307	-9.03205
30371.5	-1.91928	80216.5	-0.84552											74119	4.39513	33307.5	-7.81135
30372	1.74283	80217	-0.23517											74119.5	3.78478	33308	-9.03205
30372.5	1.13248	80217.5	-0.23517											74120	5.00549	33308.5	-9.03205
30373	1.74283	80218	-0.23517											74120.5	5.00549	33309	-9.6424
30373.5	1.74283	80218.5	-1.45587											74121	3.17443	33309.5	-7.201
30374	0.522128	80219	-1.45587											74121.5	3.17443	33310	-7.81135
30374.5	1.74283	80219.5	-0.84552											74122	5.00549	33310.5	-9.03205
30375	2.96353	80220	-0.84552											74122.5	6.83654	33311	-9.03205
30375.5	1.13248	80220.5	0.985538											74123	3.17443	33311.5	-7.201
30376	1.13248	80221	-1.45587											74123.5	3.17443	33312	-7.81135
30376.5	1.74283	80221.5	0.375186											74124	4.39513	33312.5	-7.201
30377	2.35318	80222	-0.84552											74124.5	3.78478	33313	-9.6424
30377.5	-0.088224	80222.5	-0.23517											74125	1.95373	33313.5	-8.4217
30378	-0.088224	80223	-2.06622											74125.5	3.78478	33314	-7.201
30378.5	0.522128	80223.5	-0.84552											74126	4.39513	33314.5	-7.81135
30379	0.522128	80224	-0.23517											74126.5	3.78478	33315	-8.4217
30379.5	1.13248	80224.5	1.59589											74127	3.17443	33315.5	-9.03205
30380	0.522128	80225	-0.84552											74127.5	2.56408	33316	-9.03205
30380.5	0.522128	80225.5	0.985538											74128	3.17443	33316.5	-8.4217
30381	-0.088224	80226	-0.23517											74128.5	2.56408	33317	-9.03205
30381.5	0.522128	80226.5	-0.84552											74129	2.56408	33317.5	-8.4217
30382	1.13248	80227	0.375186											74129.5	3.78478	33318	-9.6424
30382.5	0.522128	80227.5	0.375186											74130	3.17443	33318.5	-8.4217
30383	-1.30893	80228	-0.84552											74130.5	1.95373	33319	-9.6424
30383.5	-0.698575	80228.5	0.375186											74131	3.17443	33319.5	-9.6424
30384	-1.30893	80229	-1.45587											74131.5	3.17443	33320	-9.6424
30384.5	-0.088224	80229.5	-0.84552											74132	2.56408	33320.5	-10.2528
30385	0.522128	80230	-0.84552											74132.5	3.17443	33321	-9.03205
30385.5	-0.698575	80230.5	-1.45587											74133	3.17443	33321.5	-8.4217
30386	-1.30893	80231	-1.45587											74133.5	2.56408	33322	-10.2528
30386.5	1.13248	80231.5	-2.67657											74134	4.39513	33322.5	-9.03205
30387	1.13248	80232	-0.84552											74134.5	2.56408	33323	-9.6424
30387.5	0.522128	80232.5	-0.23517											74135	1.95373	33323.5	-9.6424
30388	-0.088224	80233	0.375186											74135.5	1.34338	33324	-9.03205
30388.5	-0.698575	80233.5	-0.84552											74136	3.17443	33324.5	-7.81135
30389	0.522128	80234	-1.45587											74136.5	5.00549	33325	-8.4217
30389.5	1.74283	80234.5	-0.23517											74137	3.78478	33325.5	-8.4217
30390	-0.698575	80235	-0.84552											74137.5	3.78478	33326	-10.8631
30390.5	-1.30893	80235.5	0.985538											74138	5.61584	33326.5	-8.4217
30391	1.13248	80236	-0.84552											74138.5	3.78478	33327	-7.201
30391.5	1.74283	80236.5	-2.67657											74139	4.39513	33327.5	-7.81135
30392	-1.30893	80237	0.375186											74139.5	5.00549	33328	-6.59064
30392.5	-0.088224	80237.5	0.985538											74140	2.56408	33328.5	-8.4217
30393	1.74283	80238	0.375186											74140.5	3.78478	33329	-5.98029
30393.5	0.522128	80238.5	-0.23517											74141	5.00549	33329.5	-7.81135
30394	1.74283	80239	-0.23517											74141.5	3.17443	33330	-9.03205
30394.5	0.522128	80239.5	0.375186											74142	5.00549	33330.5	-7.81135
30395	-0.088224	80240	0.375186											74142.5	5.61584	33331	-9.03205
30395.5	-0.088224	80240.5	-0.23517											74143	4.39513	33331.5	-8.4217
30396	-0.088224	80241	-0.23517											74143.5	3.78478	33332	-7.81135
30396.5	-0.088224	80241.5	-0.84552											74144	3.78478	33332.5	-9.6424
30397	0.522128	80242	-0.23517											74144.5	2.56408	33333	-9.6424
30397.5	-1.91928	80242.5	-0.23517											74145	5.00549	33333.5	-9.6424
30398	0.522128	80243	-0.84552											74145.5	5.61584	33334	-9.03205
30398.5	-0.698575	80243.5	-0.23517											74146	2.56408	33334.5	-8.4217
30399	-0.698575	80244	-0.84552											74146.5	4.39513	33335	-9.6424
30399.5	-2.52963	80244.5	2.20624											74147	5.61584	33335.5	-10.2528
30400	-1.30893	80245	0.985538											74147.5	4.39513	33336	-10.2528
30400.5	-0.088224	80245.5	-0.84552											74148	4.39513	33336.5	-9.6424
30401	-0.088224	80246	-0.84552											74148.5	3.78478	33337	-9.03205
30401.5	-1.30893	80246.5	-1.45587											74149	3.78478	33337.5	-9.6424
30402	0.522128	80247	0.375186											74149.5	3.17443	33338	-10.2528
30402.5	-2.52963	80247.5	0.985538											74150	3.17443	33338.5	-8.4217
30403	-0.088224	80248	0.375186											74150.5	3.78478	33339	-6.59064
30403.5	-2.52963	80248.5	-0.84552											74151	3.17443	33339.5	-7.201
30404	0.522128	80249	-0.84552											74151.5	3.17443	33340	-6.59064
30404.5	-0.698575	80249.5	0.985538											74152	3.17443	33340.5	-9.03205
30405	0.522128	80250	-0.84552											74152.5	2.56408	33341	-7.201
30405.5	-1.91928	80250.5	-1.45587											74153	2.56408	33341.5	-6.59064
30406	1.13248	80251	0.985538											74153.5	4.39513	33342	-7.201
30406.5	-0.088224	80251.5	-0.84552											74154	1.95373	33342.5	-7.81135
30407	-0.088224	80252	-0.23517											74154.5	1.95373	33343	-7.201
30407.5	-0.088224	80252.5	-0.23517											74155	3.17443	33343.5	-7.81135
30408	1.13248	80253	-1.45587											74155.5	1.34338	33344	-7.81135
30408.5	0.522128	80253.5	-0.23517											74156	1.34338	33344.5	-8.4217
30409	0.522128	80254	-0.23517											74156.5	1.95373	33345	-6.59064
30409.5	3.57389	80254.5	-0.23517											74157	2.56408	33345.5	-9.03205
30410	1.13248	80255	-0.23517											74157.5	0.122673	33346	-7.81135
30410.5	-0.698575	80255.5	-0.84552											74158	3.17443	33346.5	-7.201
30411	0.522128	80256	-1.45587											74158.5	1.95373	33347	-7.201
30411.5	-1.30893	80256.5	-0.23517											74159	5.00549	33347.5	-8.4217
30412	-0.698575	80257	-1.45587											74159.5	0.733025	33348	-9.03205
30412.5	-0.088224	80257.5	-0.23517											74160	3.78478	33348.5	-7.81135
30413	-1.30893	80258	0.375186											74160.5	2.56408	33349	-10.2528
30413.5	0.522128	80258.5	-0.23517											74161	4.39513	33349.5	-9.6424
30414	-1.91928	80259	-0.23517											74161.5	3.78478	33350	-8.4217
30414.5	-0.698575	80259.5	0.985538											74162	3.78478	33350.5	-9.03205
30415	-1.91928	80260	0.985538											74162.5	3.17443	33351	-9.6424
30415.5	-2.52963	80260.5	-1.45587											74163	2.56408	33351.5	-7.81135
30416	-0.088224	80261	0.375186											74163.5	0.733025	33352	-8.4217
30416.5	-1.91928	80261.5	-0.23517											74164	1.95373	33352.5	-9.6424
30417	-0.698575	80262	0.375186											74164.5	3.17443	33353	-9.03205
30417.5	-0.698575	80262.5	0.375186											74165	1.95373	33353.5	-10.8631
30418	-0.698575	80263	-0.23517											74165.5	2.56408	33354	-9.03205
30418.5	-0.088224	80263.5	0.375186											74166	0.733025	33354.5	-9.03205
30419	0.522128	80264	0.375186											74166.5	0.122673	33355	-7.81135
30419.5	-0.698575	80264.5	-0.84552											74167	1.34338	33355.5	-7.201
30420	-0.698575	80265	-0.23517											74167.5	0.122673	33356	-7.201
30420.5	0.522128	80265.5	-0.23517											74168	0.122673	33356.5	-8.4217
30421	1.13248	80266	0.375186											74168.5	0.122673	33357	-5.98029
30421.5	0.522128	80266.5	-0.23517											74169	-1.09803	33357.5	-7.81135
30422	1.74283	80267	0.375186											74169.5	1.34338	33358	-7.81135
30422.5	1.13248	80267.5	0.375186											74170	0.122673	33358.5	-7.201
30423	1.74283	80268	-0.23517											74170.5	-0.48768	33359	-5.98029
30423.5	0.522128	80268.5	-0.84552											74171	-0.48768	33359.5	-8.4217
30424	-0.088224	80269	-0.84552											74171.5	1.34338	33360	-9.6424
30424.5	-0.698575	80269.5	0.375186											74172	2.56408	33360.5	-5.98029
30425	-0.088224	80270	-0.84552											74172.5	3.17443	33361	-7.81135
30425.5	0.522128	80270.5	0.375186											74173	0.122673	33361.5	-8.4217
30426	-0.088224	80271	0.375186											74173.5	0.122673	33362	-8.4217
30426.5	1.74283	80271.5	-0.23517											74174	0.733025	33362.5	-7.201
30427	0.522128	80272	-0.23517											74174.5	0.733025	33363	-8.4217
30427.5	1.74283	80272.5	-2.06622											74175	-1.09803	33363.5	-8.4217
30428	1.13248	80273	1.59589											74175.5	0.733025	33364	-7.81135
30428.5	-0.088224	80273.5	-0.84552											74176	1.95373	33364.5	-7.201
30429	-0.088224	80274	-0.23517											74176.5	2.56408	33365	-7.81135
30429.5	-2.52963	80274.5	-0.84552											74177	0.733025	33365.5	-10.2528
30430	1.74283	80275	-0.84552											74177.5	0.733025	33366	-8.4217
30430.5	-1.91928	80275.5	0.375186											74178	1.34338	33366.5	-9.6424
30431	1.13248	80276	-1.45587											74178.5	1.34338	33367	-9.6424
30431.5	-1.30893	80276.5	0.985538											74179	1.34338	33367.5	-9.6424
30432	-1.30893	80277	-1.45587											74179.5	1.34338	33368	-9.03205
30432.5	0.522128	80277.5	0.985538											74180	-1.09803	33368.5	-7.81135
30433	-0.088224	80278	0.375186											74180.5	0.733025	33369	-8.4217
30433.5	-0.088224	80278.5	1.59589											74181	-0.48768	33369.5	-7.81135
30434	-0.698575	80279	0.375186											74181.5	-1.09803	33370	-9.03205
30434.5	1.13248	80279.5	-0.84552											74182	-1.09803	33370.5	-6.59064
30435	-0.698575	80280	-0.23517											74182.5	0.733025	33371	-7.81135
30435.5	-0.088224	80280.5	0.985538											74183	0.122673	33371.5	-7.81135
30436	-0.088224	80281	-0.84552											74183.5	2.56408	33372	-9.03205
30436.5	0.522128	80281.5	-0.84552											74184	1.34338	33372.5	-7.201
30437	1.74283	80282	2.20624											74184.5	1.95373	33373	-7.201
30437.5	0.522128	80282.5	-2.06622											74185	1.34338	33373.5	-7.81135
30438	-0.088224	80283	-0.23517											74185.5	3.17443	33374	-7.201
30438.5	0.522128	80283.5	-0.23517											74186	2.56408	33374.5	-7.201
30439	1.13248	80284	1.59589											74186.5	2.56408	33375	-6.59064
30439.5	1.13248	80284.5	-0.84552											74187	5.00549	33375.5	-6.59064
30440	-0.088224	80285	-0.84552											74187.5	1.95373	33376	-5.36994
30440.5	1.13248	80285.5	-0.84552											74188	1.95373	33376.5	-7.81135
30441	-0.088224	80286	0.985538											74188.5	0.733025	33377	-7.201
30441.5	-0.088224	80286.5	-0.23517											74189	1.34338	33377.5	-7.201
30442	0.522128	80287	-0.23517											74189.5	1.95373	33378	-7.201
30442.5	1.13248	80287.5	-0.84552											74190	1.34338	33378.5	-5.36994
30443	1.13248	80288	-2.06622											74190.5	2.56408	33379	-6.59064
30443.5	1.13248	80288.5	-1.45587											74191	3.17443	33379.5	-7.81135
30444	-0.088224	80289	0.375186											74191.5	0.122673	33380	-9.6424
30444.5	1.13248	80289.5	-0.84552											74192	3.17443	33380.5	-5.98029
30445	-0.698575	80290	0.985538											74192.5	1.95373	33381	-9.6424
30445.5	0.522128	80290.5	0.985538											74193	1.95373	33381.5	-8.4217
30446	0.522128	80291	0.375186											74193.5	1.34338	33382	-7.81135
30446.5	1.74283	80291.5	-0.84552											74194	3.17443	33382.5	-7.201
30447	0.522128	80292	0.985538											74194.5	1.34338	33383	1.34393
30447.5	0.522128	80292.5	0.375186											74195	-1.09803	33383.5	3.78533
30448	-2.52963	80293	0.985538											74195.5	1.34338	33384	3.17498
30448.5	0.522128	80293.5	0.375186											74196	1.34338	33384.5	5.00603
30449	0.522128	80294	-2.67657											74196.5	1.95373	33385	4.39568
30449.5	1.13248	80294.5	-2.06622											74197	0.733025	33385.5	4.39568
30450	-0.088224	80295	-0.84552											74197.5	-0.48768	33386	5.00603
30450.5	0.522128	80295.5	0.375186											74198	0.122673	33386.5	6.83709
30451	-1.30893	80296	0.375186											74198.5	0.733025	33387	3.78533
30451.5	-0.698575	80296.5	0.375186											74199	-0.48768	33387.5	2.56463
30452	1.13248	80297	-0.84552											74199.5	0.733025	33388	3.78533
30452.5	-0.088224	80297.5	-0.23517											74200	-1.70838	33388.5	3.17498
30453	0.522128	80298	0.375186											74200.5	1.34338	33389	5.00603
30453.5	1.13248	80298.5	-0.23517											74201	0.122673	33389.5	5.61639
30454	2.35318	80299	0.375186											74201.5	1.34338	33390	4.39568
30454.5	0.522128	80299.5	0.375186											74202	0.122673	33390.5	3.78533
30455	-1.30893	80300	-0.23517											74202.5	0.122673	33391	7.44744
30455.5	-0.088224	80300.5	0.985538											74203	3.17443	33391.5	5.61639
30456	1.13248	80301	0.375186											74203.5	0.733025	33392	5.61639
30456.5	1.74283	80301.5	-0.84552											74204	1.34338	33392.5	5.00603
30457	-0.698575	80302	0.985538											74204.5	0.733025	33393	5.61639
30457.5	-1.30893	80302.5	-0.84552											74205	0.733025	33393.5	5.61639
30458	0.522128	80303	-2.06622											74205.5	0.733025	33394	4.39568
30458.5	0.522128	80303.5	0.375186											74206	3.17443	33394.5	3.78533
30459	-0.088224	80304	-0.23517											74206.5	3.78478	33395	3.17498
30459.5	-0.088224	80304.5	0.375186											74207	1.34338	33395.5	2.56463
30460	-0.088224	80305	0.985538											74207.5	0.122673	33396	4.39568
30460.5	-0.698575	80305.5	0.375186											74208	-1.09803	33396.5	3.78533
30461	-0.088224	80306	0.375186											74208.5	3.78478	33397	1.34393
30461.5	-0.698575	80306.5	0.985538											74209	0.733025	33397.5	0.123222
30462	0.522128	80307	-0.84552											74209.5	3.17443	33398	2.56463
30462.5	-0.698575	80307.5	0.375186											74210	1.34338	33398.5	1.34393
30463	-0.088224	80308	0.375186											74210.5	2.56408	33399	1.34393
30463.5	-2.52963	80308.5	0.985538											74211	1.95373	33399.5	0.733574
30464	-1.91928	80309	-2.06622											74211.5	2.56408	33400	-0.48713
30464.5	0.522128	80309.5	0.375186											74212	2.56408	33400.5	1.95428
30465	-0.698575	80310	-0.23517											74212.5	1.34338	33401	-0.48713
30465.5	-0.088224	80310.5	-0.23517											74213	2.56408	33401.5	-2.31818
30466	1.13248	80311	0.985538											74213.5	3.17443	33402	-1.70783
30466.5	0.522128	80311.5	-0.23517											74214	1.34338	33402.5	-2.31818
30467	-0.698575	80312	0.985538											74214.5	0.122673	33403	-2.31818
30467.5	-1.30893	80312.5	0.985538											74215	1.34338	33403.5	-1.09748
30468	-0.698575	80313	-0.84552											74215.5	0.122673	33404	-0.48713
30468.5	-0.088224	80313.5	-0.84552											74216	1.34338	33404.5	-1.70783
30469	-0.698575	80314	0.375186											74216.5	-1.09803	33405	-1.70783
30469.5	0.522128	80314.5	0.985538											74217	1.95373	33405.5	0.123222
30470	0.522128	80315	-1.45587											74217.5	0.122673	33406	-0.48713
30470.5	0.522128	80315.5	0.375186											74218	0.122673	33406.5	0.733574
30471	1.13248	80316	0.375186											74218.5	2.56408	33407	-2.31818
30471.5	-0.088224	80316.5	0.375186											74219	-1.09803	33407.5	-1.09748
30472	-0.088224	80317	-1.45587											74219.5	-1.09803	33408	-1.09748
30472.5	-0.088224	80317.5	-1.45587											74220	1.34338	33408.5	-2.31818
30473	-3.13998	80318	-0.23517											74220.5	0.733025	33409	-0.48713
30473.5	-0.698575	80318.5	0.375186											74221	-1.70838	33409.5	-0.48713
30474	0.522128	80319	-1.45587											74221.5	-2.31873	33410	0.123222
30474.5	0.522128	80319.5	-0.84552											74222	-1.70838	33410.5	-2.31818
30475	0.522128	80320	-0.84552											74222.5	0.122673	33411	-1.70783
30475.5	1.13248	80320.5	-0.84552											74223	-1.09803	33411.5	-1.09748
30476	-0.088224	80321	-1.45587											74223.5	-3.53944	33412	-2.92854
30476.5	0.522128	80321.5	0.375186											74224	-1.70838	33412.5	-2.31818
30477	0.522128	80322	-0.84552											74224.5	-1.09803	33413	-3.53889
30477.5	-0.088224	80322.5	-0.23517											74225	-0.48768	33413.5	-3.53889
30478	-1.30893	80323	0.985538											74225.5	-0.48768	33414	-3.53889
30478.5	-1.30893	80323.5	0.375186											74226	-2.31873	33414.5	-3.53889
30479	-0.698575	80324	-1.45587											74226.5	0.733025	33415	-2.92854
30479.5	0.522128	80324.5	-1.45587											74227	0.733025	33415.5	-1.70783
30480	-0.698575	80325	-0.23517											74227.5	0.733025	33416	-3.53889
30480.5	-1.30893	80325.5	0.985538											74228	-0.48768	33416.5	-2.92854
30481	-4.36069	80326	0.375186											74228.5	0.733025	33417	-3.53889
30481.5	0.522128	80326.5	0.375186											74229	0.122673	33417.5	-2.92854
30482	-0.698575	80327	1.59589											74229.5	-1.09803	33418	-2.92854
30482.5	-0.088224	80327.5	-0.23517											74230	-1.09803	33418.5	-4.14924
30483	-0.698575	80328	-0.23517											74230.5	-1.09803	33419	-5.36994
30483.5	1.13248	80328.5	-0.23517											74231	-0.48768	33419.5	-3.53889
30484	1.13248	80329	0.375186											74231.5	-1.70838	33420	-5.98029
30484.5	-0.088224	80329.5	-0.84552											74232	-1.09803	33420.5	-4.75959
30485	1.13248	80330	0.375186											74232.5	-2.31873	33421	-4.75959
30485.5	0.522128	80330.5	0.375186											74233	0.733025	33421.5	-5.36994
30486	-0.088224	80331	1.59589											74233.5	-0.48768	33422	-5.98029
30486.5	-0.088224	80331.5	-0.84552											74234	0.733025	33422.5	-4.14924
30487	1.13248	80332	-0.84552											74234.5	0.733025	33423	-3.53889
30487.5	-0.088224	80332.5	-0.84552											74235	0.733025	33423.5	-5.36994
30488	-0.088224	80333	1.59589											74235.5	0.122673	33424	-4.75959
30488.5	-1.91928	80333.5	-0.23517											74236	0.122673	33424.5	-4.75959
30489	1.13248	80334	0.985538											74236.5	0.122673	33425	-4.14924
30489.5	-0.698575	80334.5	1.59589											74237	1.34338	33425.5	-4.14924
30490	-0.698575	80335	-0.84552											74237.5	0.122673	33426	-3.53889
30490.5	1.13248	80335.5	-2.06622											74238	-0.48768	33426.5	-5.36994
30491	0.522128	80336	0.375186											74238.5	1.34338	33427	-5.36994
30491.5	1.13248	80336.5	-0.23517											74239	0.733025	33427.5	-3.53889
30492	-0.698575	80337	0.375186											74239.5	0.122673	33428	-4.14924
30492.5	-0.088224	80337.5	0.375186											74240	3.17443	33428.5	-5.36994
30493	-1.91928	80338	0.985538											74240.5	0.122673	33429	-4.14924
30493.5	-0.088224	80338.5	-1.45587											74241	1.34338	33429.5	-5.36994
30494	1.13248	80339	-1.45587											74241.5	0.733025	33430	-4.75959
30494.5	0.522128	80339.5	-0.84552											74242	1.34338	33430.5	-5.98029
30495	-0.088224	80340	-0.84552											74242.5	-0.48768	33431	-5.36994
30495.5	0.522128	80340.5	-0.84552											74243	-1.09803	33431.5	-7.201
30496	-0.698575	80341	-0.23517											74243.5	0.733025	33432	-5.98029
30496.5	0.522128	80341.5	0.375186											74244	-1.70838	33432.5	-5.98029
30497	1.74283	80342	-0.84552											74244.5	-0.48768	33433	-6.59064
30497.5	-0.698575	80342.5	-0.23517											74245	-2.31873	33433.5	-9.03205
30498	0.522128	80343	0.985538											74245.5	0.122673	33434	-5.36994
30498.5	0.522128	80343.5	-2.06622											74246	0.122673	33434.5	-7.201
30499	-0.088224	80344	-0.23517											74246.5	0.733025	33435	-7.201
30499.5	-0.088224	80344.5	0.375186											74247	-2.31873	33435.5	-4.75959
30500	-0.698575	80345	-0.23517											74247.5	0.122673	33436	-5.98029
30500.5	-0.088224	80345.5	-0.23517											74248	-1.70838	33436.5	-7.81135
30501	-0.698575	80346	-0.23517											74248.5	1.34338	33437	-6.59064
30501.5	-0.698575	80346.5	1.59589											74249	1.34338	33437.5	-6.59064
30502	-1.30893	80347	-0.84552											74249.5	1.95373	33438	-5.98029
30502.5	-1.30893	80347.5	0.375186											74250	-0.48768	33438.5	-5.98029
30503	0.522128	80348	0.985538											74250.5	-0.48768	33439	-6.59064
30503.5	1.13248	80348.5	0.375186											74251	0.733025	33439.5	-3.53889
30504	1.13248	80349	0.985538											74251.5	-1.09803	33440	-6.59064
30504.5	2.96353	80349.5	0.985538											74252	-1.09803	33440.5	-5.36994
30505	0.522128	80350	0.375186											74252.5	0.122673	33441	-5.36994
30505.5	0.522128	80350.5	-0.23517											74253	0.122673	33441.5	-5.36994
30506	-1.30893	80351	-0.23517											74253.5	0.122673	33442	-4.75959
30506.5	2.35318	80351.5	0.375186											74254	1.34338	33442.5	-5.36994
30507	0.522128	80352	1.59589											74254.5	1.95373	33443	-4.75959
30507.5	0.522128	80352.5	0.985538											74255	1.95373	33443.5	-3.53889
30508	1.13248	80353	-1.45587											74255.5	1.95373	33444	-6.59064
30508.5	1.13248	80353.5	-0.84552											74256	1.34338	33444.5	-3.53889
30509	2.35318	80354	-0.23517											74256.5	0.733025	33445	-7.201
30509.5	1.13248	80354.5	-2.06622											74257	2.56408	33445.5	-5.98029
30510	-0.088224	80355	-0.84552											74257.5	0.733025	33446	-3.53889
30510.5	1.74283	80355.5	0.375186											74258	0.733025	33446.5	-7.201
30511	0.522128	80356	-0.84552											74258.5	1.95373	33447	-4.75959
30511.5	-0.088224	80356.5	0.985538											74259	-1.09803	33447.5	-7.81135
30512	-3.75033	80357	0.375186											74259.5	3.17443	33448	-6.59064
30512.5	-1.30893	80357.5	0.375186											74260	1.95373	33448.5	-5.98029
30513	-1.30893	80358	1.59589											74260.5	1.95373	33449	-4.14924
30513.5	-0.698575	80358.5	-0.23517											74261	1.34338	33449.5	-6.59064
30514	-0.698575	80359	-1.45587											74261.5	1.34338	33450	-6.59064
30514.5	-1.30893	80359.5	-0.23517											74262	1.95373	33450.5	-4.75959
30515	0.522128	80360	0.375186											74262.5	1.34338	33451	-5.36994
30515.5	-0.698575	80360.5	0.985538											74263	-1.09803	33451.5	-4.75959
30516	-0.088224	80361	0.375186											74263.5	-0.48768	33452	-5.36994
30516.5	-1.30893	80361.5	0.985538											74264	0.733025	33452.5	-5.36994
30517	-1.91928	80362	0.985538											74264.5	0.122673	33453	-7.201
30517.5	-0.088224	80362.5	0.375186											74265	-1.09803	33453.5	-5.98029
30518	-2.52963	80363	0.985538											74265.5	-1.70838	33454	-5.98029
30518.5	-0.698575	80363.5	-0.84552											74266	-0.48768	33454.5	-7.81135
30519	-2.52963	80364	-0.23517											74266.5	0.122673	33455	-5.98029
30519.5	-1.30893	80364.5	0.985538											74267	1.95373	33455.5	-6.59064
30520	1.74283	80365	1.59589											74267.5	0.733025	33456	-5.98029
30520.5	1.13248	80365.5	0.375186											74268	1.34338	33456.5	-7.201
30521	1.13248	80366	0.375186											74268.5	1.34338	33457	-5.98029
30521.5	-0.698575	80366.5	-0.23517											74269	2.56408	33457.5	-7.201
30522	-0.088224	80367	0.985538											74269.5	2.56408	33458	-5.98029
30522.5	0.522128	80367.5	0.985538											74270	3.17443	33458.5	-5.98029
30523	2.35318	80368	0.985538											74270.5	2.56408	33459	-5.98029
30523.5	-0.088224	80368.5	-0.23517											74271	2.56408	33459.5	-6.59064
30524	-0.088224	80369	0.375186											74271.5	2.56408	33460	-5.98029
30524.5	-0.088224	80369.5	0.375186											74272	0.733025	33460.5	-7.201
30525	-1.30893	80370	-0.84552											74272.5	0.733025	33461	-7.201
30525.5	0.522128	80370.5	0.375186											74273	1.34338	33461.5	-5.36994
30526	-0.088224	80371	0.985538											74273.5	1.95373	33462	-4.75959
30526.5	0.522128	80371.5	-1.45587											74274	1.95373	33462.5	-4.75959
30527	1.74283	80372	0.375186											74274.5	3.17443	33463	-5.98029
30527.5	1.13248	80372.5	-0.23517											74275	0.733025	33463.5	-5.98029
30528	1.74283	80373	-0.23517											74275.5	2.56408	33464	-7.201
30528.5	3.57389	80373.5	0.375186											74276	1.34338	33464.5	-7.201
30529	-0.088224	80374	-1.45587											74276.5	1.34338	33465	-7.81135
30529.5	1.13248	80374.5	-1.45587											74277	0.122673	33465.5	-6.59064
30530	0.522128	80375	0.375186											74277.5	-1.70838	33466	-6.59064
30530.5	-0.698575	80375.5	0.375186											74278	1.34338	33466.5	-7.201
30531	-0.088224	80376	-0.23517											74278.5	0.122673	33467	-8.4217
30531.5	-1.30893	80376.5	-0.23517											74279	0.122673	33467.5	-6.59064
30532	-0.088224	80377	1.59589											74279.5	-1.70838	33468	-5.98029
30532.5	-0.698575	80377.5	0.985538											74280	-1.09803	33468.5	-6.59064
30533	-0.698575	80378	-0.84552											74280.5	-1.09803	33469	-9.03205
30533.5	-1.30893	80378.5	-2.06622											74281	-1.09803	33469.5	-9.03205
30534	0.522128	80379	0.375186											74281.5	-1.70838	33470	-7.81135
30534.5	0.522128	80379.5	0.375186											74282	-1.09803	33470.5	-7.81135
30535	-2.52963	80380	1.59589											74282.5	0.122673	33471	-7.201
30535.5	0.522128	80380.5	-0.23517											74283	-0.48768	33471.5	-7.201
30536	-0.088224	80381	-0.23517											74283.5	-2.31873	33472	-6.59064
30536.5	-1.30893	80381.5	0.985538											74284	-0.48768	33472.5	-7.201
30537	2.35318	80382	0.375186											74284.5	0.122673	33473	-7.81135
30537.5	0.522128	80382.5	-0.23517											74285	0.733025	33473.5	-6.59064
30538	1.74283	80383	-0.84552											74285.5	1.34338	33474	-7.201
30538.5	-1.30893	80383.5	-0.23517											74286	0.733025	33474.5	-5.98029
30539	1.13248	80384	0.375186											74286.5	1.34338	33475	-5.98029
30539.5	1.13248	80384.5	-1.45587											74287	1.34338	33475.5	-7.81135
30540	-0.088224	80385	-0.23517											74287.5	0.122673	33476	-7.81135
30540.5	-0.088224	80385.5	0.375186											74288	1.95373	33476.5	-7.81135
30541	0.522128	80386	0.375186											74288.5	0.733025	33477	-5.36994
30541.5	-0.088224	80386.5	0.375186											74289	-0.48768	33477.5	-4.75959
30542	-0.698575	80387	-2.67657											74289.5	-1.70838	33478	-6.59064
30542.5	-1.30893	80387.5	-0.84552											74290	-1.70838	33478.5	-5.36994
30543	1.13248	80388	-0.84552											74290.5	0.733025	33479	-4.75959
30543.5	2.35318	80388.5	-0.84552											74291	0.122673	33479.5	-6.59064
30544	0.522128	80389	0.375186											74291.5	0.122673	33480	-8.4217
30544.5	-1.30893	80389.5	0.375186											74292	0.122673	33480.5	-6.59064
30545	0.522128	80390	-0.23517											74292.5	0.733025	33481	-7.81135
30545.5	-0.088224	80390.5	-0.23517											74293	-0.48768	33481.5	-7.201
30546	-0.698575	80391	-0.84552											74293.5	0.122673	33482	-7.81135
30546.5	-0.698575	80391.5	-0.84552											74294	-0.48768	33482.5	-5.36994
30547	1.13248	80392	0.375186											74294.5	-0.48768	33483	-1.09748
30547.5	-0.698575	80392.5	-0.84552											74295	-1.70838	33483.5	6.83709
30548	-0.698575	80393	0.375186											74295.5	-0.48768	33484	11.7199
30548.5	-0.088224	80393.5	-0.23517											74296	-0.48768	33484.5	14.7717
30549	1.13248	80394	0.375186											74296.5	1.34338	33485	15.9924
30549.5	1.13248	80394.5	-0.84552											74297	1.34338	33485.5	15.9924
30550	1.74283	80395	-0.23517											74297.5	-1.70838	33486	19.6545
30550.5	1.13248	80395.5	0.375186											74298	0.733025	33486.5	18.4338
30551	-1.30893	80396	-0.23517											74298.5	0.733025	33487	19.6545
30551.5	-1.91928	80396.5	-0.84552											74299	-0.48768	33487.5	20.2648
30552	-0.698575	80397	-0.23517											74299.5	0.733025	33488	18.4338
30552.5	-0.698575	80397.5	-5.11798											74300	-0.48768	33488.5	17.8234
30553	0.522128	80398	-5.11798											74300.5	0.122673	33489	19.6545
30553.5	-0.698575	80398.5	-6.94903											74301	1.34338	33489.5	17.8234
30554	1.74283	80399	-6.94903											74301.5	-0.48768	33490	15.382
30554.5	-0.088224	80399.5	-8.16974											74302	-1.09803	33490.5	16.6027
30555	-0.698575	80400	-6.94903											74302.5	-1.09803	33491	15.382
30555.5	-0.088224	80400.5	-8.78009											74303	0.733025	33491.5	15.382
30556	1.74283	80401	-6.33868											74303.5	-1.09803	33492	13.551
30556.5	1.74283	80401.5	-6.33868											74304	0.733025	33492.5	14.7717
30557	3.57389	80402	-5.11798											74304.5	1.34338	33493	12.3302
30557.5	0.522128	80402.5	-5.11798											74305	1.34338	33493.5	14.7717
30558	1.74283	80403	-5.11798											74305.5	0.122673	33494	14.7717
30558.5	-1.30893	80403.5	-2.67657											74306	0.733025	33494.5	14.1613
30559	1.13248	80404	-3.28692											74306.5	0.733025	33495	13.551
30559.5	-1.30893	80404.5	-2.06622											74307	1.34338	33495.5	12.3302
30560	-1.30893	80405	-2.67657											74307.5	2.56408	33496	9.88885
30560.5	-0.088224	80405.5	-2.67657											74308	2.56408	33496.5	11.1096
30561	-0.088224	80406	-1.45587											74308.5	1.95373	33497	9.88885
30561.5	-3.13998	80406.5	-1.45587											74309	0.122673	33497.5	9.88885
30562	-1.30893	80407	-2.06622											74309.5	0.122673	33498	9.88885
30562.5	-0.088224	80407.5	-2.06622											74310	-0.48768	33498.5	9.88885
30563	-1.30893	80408	-0.84552											74310.5	0.733025	33499	8.05779
30563.5	-0.088224	80408.5	-0.23517											74311	0.733025	33499.5	8.66814
30564	-0.088224	80409	-2.06622											74311.5	0.733025	33500	6.22674
30564.5	-0.698575	80409.5	-2.06622											74312	-0.48768	33500.5	6.22674
30565	-2.52963	80410	0.985538											74312.5	-1.09803	33501	7.44744
30565.5	-0.088224	80410.5	-2.06622											74313	0.122673	33501.5	6.83709
30566	-0.698575	80411	0.375186											74313.5	0.122673	33502	5.00603
30566.5	0.522128	80411.5	-1.45587											74314	-1.09803	33502.5	6.83709
30567	-1.30893	80412	0.375186											74314.5	0.122673	33503	2.56463
30567.5	-3.75033	80412.5	-1.45587											74315	-0.48768	33503.5	4.39568
30568	-0.088224	80413	-0.84552											74315.5	0.122673	33504	3.17498
30568.5	-1.91928	80413.5	2.20624											74316	0.122673	33504.5	4.39568
30569	-0.088224	80414	-0.84552											74316.5	0.122673	33505	3.17498
30569.5	-1.91928	80414.5	-0.84552											74317	1.95373	33505.5	3.78533
30570	-0.698575	80415	0.375186											74317.5	2.56408	33506	5.61639
30570.5	1.13248	80415.5	-0.23517											74318	0.122673	33506.5	6.22674
30571	0.522128	80416	-0.84552											74318.5	-0.48768	33507	2.56463
30571.5	2.35318	80416.5	-0.84552											74319	0.733025	33507.5	5.00603
30572	-0.698575	80417	-0.23517											74319.5	0.733025	33508	2.56463
30572.5	0.522128	80417.5	0.375186											74320	0.122673	33508.5	3.78533
30573	0.522128	80418	-1.45587											74320.5	0.733025	33509	3.78533
30573.5	-0.698575	80418.5	0.985538											74321	1.95373	33509.5	3.78533
30574	1.13248	80419	0.985538											74321.5	2.56408	33510	1.95428
30574.5	0.522128	80419.5	0.375186											74322	0.122673	33510.5	3.78533
30575	0.522128	80420	2.20624											74322.5	2.56408	33511	1.95428
30575.5	1.13248	80420.5	-2.67657											74323	2.56408	33511.5	0.733574
30576	-0.088224	80421	-2.06622											74323.5	1.95373	33512	-0.48713
30576.5	0.522128	80421.5	0.375186											74324	2.56408	33512.5	3.17498
30577	-1.30893	80422	-0.23517											74324.5	3.17443	33513	0.733574
30577.5	1.13248	80422.5	-0.84552											74325	3.17443	33513.5	-1.09748
30578	1.13248	80423	0.375186											74325.5	3.17443	33514	-1.09748
30578.5	-1.30893	80423.5	-0.84552											74326	2.56408	33514.5	0.123222
30579	-0.088224	80424	0.375186											74326.5	0.733025	33515	0.123222
30579.5	-0.088224	80424.5	0.375186											74327	3.17443	33515.5	-2.31818
30580	-0.088224	80425	-0.23517											74327.5	0.733025	33516	-1.09748
30580.5	-0.088224	80425.5	-0.23517											74328	2.56408	33516.5	-0.48713
30581	-1.91928	80426	-0.23517											74328.5	-0.48768	33517	-0.48713
30581.5	-1.30893	80426.5	0.375186											74329	1.95373	33517.5	-1.09748
30582	-1.91928	80427	-1.45587											74329.5	0.733025	33518	-0.48713
30582.5	-0.088224	80427.5	0.985538											74330	1.95373	33518.5	-1.09748
30583	-1.91928	80428	0.375186											74330.5	1.95373	33519	-0.48713
30583.5	0.522128	80428.5	-0.23517											74331	2.56408	33519.5	-1.09748
30584	-1.30893	80429	0.985538											74331.5	0.733025	33520	-2.31818
30584.5	-1.30893	80429.5	0.375186											74332	0.733025	33520.5	-1.09748
30585	-1.91928	80430	0.375186											74332.5	1.95373	33521	-1.70783
30585.5	0.522128	80430.5	0.375186											74333	2.56408	33521.5	-2.31818
30586	-1.91928	80431	-1.45587											74333.5	1.95373	33522	-2.92854
30586.5	0.522128	80431.5	-0.84552											74334	1.34338	33522.5	-2.31818
30587	-0.088224	80432	-2.06622											74334.5	-0.48768	33523	-2.31818
30587.5	-0.088224	80432.5	-2.06622											74335	0.733025	33523.5	-3.53889
30588	1.13248	80433	-6.94903											74335.5	0.733025	33524	-2.31818
30588.5	-0.088224	80433.5	-9.39044											74336	0.733025	33524.5	-1.09748
30589	-0.088224	80434	-10.0008											74336.5	0.733025	33525	-1.70783
30589.5	-0.698575	80434.5	-11.2215											74337	2.56408	33525.5	-2.92854
30590	1.13248	80435	-8.78009											74337.5	0.733025	33526	-0.48713
30590.5	1.74283	80435.5	-8.16974											74338	1.34338	33526.5	-2.92854
30591	-0.698575	80436	-10.0008											74338.5	1.34338	33527	-2.31818
30591.5	-0.088224	80436.5	-7.55938											74339	1.34338	33527.5	-3.53889
30592	1.74283	80437	-5.72833											74339.5	1.95373	33528	-2.92854
30592.5	0.522128	80437.5	-6.94903											74340	0.122673	33528.5	-1.09748
30593	-0.698575	80438	-4.50763											74340.5	1.34338	33529	-1.70783
30593.5	-1.91928	80438.5	-4.50763											74341	2.56408	33529.5	-3.53889
30594	-1.30893	80439	-5.72833											74341.5	0.122673	33530	-2.92854
30594.5	-0.698575	80439.5	-3.89727											74342	1.34338	33530.5	-4.14924
30595	1.13248	80440	-3.89727											74342.5	1.34338	33531	-2.31818
30595.5	-0.698575	80440.5	-5.11798											74343	1.34338	33531.5	-5.98029
30596	-0.698575	80441	-2.06622											74343.5	0.733025	33532	-4.75959
30596.5	-0.698575	80441.5	-3.28692											74344	1.34338	33532.5	-5.36994
30597	-1.91928	80442	-3.28692											74344.5	2.56408	33533	-3.53889
30597.5	-0.698575	80442.5	-2.06622											74345	1.34338	33533.5	-4.14924
30598	-0.698575	80443	-3.28692											74345.5	0.733025	33534	-2.92854
30598.5	-0.088224	80443.5	-2.06622											74346	1.34338	33534.5	-4.14924
30599	-0.698575	80444	-1.45587											74346.5	0.122673	33535	-4.14924
30599.5	-0.698575	80444.5	-0.84552											74347	1.95373	33535.5	-5.98029
30600	-1.30893	80445	-0.84552											74347.5	0.122673	33536	-3.53889
30600.5	-0.698575	80445.5	-1.45587											74348	-0.48768	33536.5	-4.75959
30601	-0.088224	80446	-2.06622											74348.5	-1.09803	33537	-5.98029
30601.5	-3.13998	80446.5	-3.28692											74349	-0.48768	33537.5	-4.14924
30602	-0.698575	80447	-1.45587											74349.5	0.122673	33538	-2.92854
30602.5	-0.698575	80447.5	-0.84552											74350	0.733025	33538.5	-5.36994
30603	-0.698575	80448	0.375186											74350.5	2.56408	33539	-3.53889
30603.5	-0.698575	80448.5	-2.67657											74351	0.733025	33539.5	-2.92854
30604	-1.30893	80449	-1.45587											74351.5	1.34338	33540	-3.53889
30604.5	-0.088224	80449.5	-2.06622											74352	-0.48768	33540.5	-2.31818
30605	1.13248	80450	-0.84552											74352.5	1.34338	33541	-3.53889
30605.5	1.74283	80450.5	-1.45587											74353	0.733025	33541.5	-5.36994
30606	1.13248	80451	-2.06622											74353.5	0.733025	33542	-3.53889
30606.5	1.13248	80451.5	-0.84552											74354	0.122673	33542.5	-3.53889
30607	-0.698575	80452	-1.45587											74354.5	0.733025	33543	-1.09748
30607.5	-0.088224	80452.5	-1.45587											74355	1.95373	33543.5	-2.92854
30608	-1.30893	80453	-2.06622											74355.5	2.56408	33544	-2.92854
30608.5	-0.698575	80453.5	-3.28692											74356	0.733025	33544.5	-5.98029
30609	1.74283	80454	-0.23517											74356.5	0.122673	33545	-3.53889
30609.5	1.13248	80454.5	-1.45587											74357	1.95373	33545.5	-3.53889
30610	0.522128	80455	-1.45587											74357.5	-0.48768	33546	-4.14924
30610.5	-3.13998	80455.5	-2.06622											74358	-0.48768	33546.5	-4.14924
30611	-0.698575	80456	-0.23517											74358.5	1.34338	33547	-4.75959
30611.5	-1.91928	80456.5	0.375186											74359	3.17443	33547.5	-5.36994
30612	-1.30893	80457	-2.06622											74359.5	-0.48768	33548	-5.98029
30612.5	0.522128	80457.5	-2.67657											74360	1.34338	33548.5	-5.36994
30613	-2.52963	80458	-1.45587											74360.5	-0.48768	33549	-4.75959
30613.5	-1.91928	80458.5	-0.84552											74361	0.122673	33549.5	-4.75959
30614	-1.91928	80459	-1.45587											74361.5	0.122673	33550	-5.36994
30614.5	-2.52963	80459.5	-1.45587											74362	-1.70838	33550.5	-5.98029
30615	-1.91928	80460	-0.84552											74362.5	-2.31873	33551	-4.75959
30615.5	-1.30893	80460.5	-0.23517											74363	-1.09803	33551.5	-4.14924
30616	-1.91928	80461	-0.84552											74363.5	-1.70838	33552	-5.36994
30616.5	-2.52963	80461.5	-0.23517											74364	-0.48768	33552.5	-5.36994
30617	-0.088224	80462	-0.84552											74364.5	-0.48768	33553	-5.98029
30617.5	-3.13998	80462.5	-0.84552											74365	-1.09803	33553.5	-6.59064
30618	-0.698575	80463	-0.84552											74365.5	-0.48768	33554	-5.98029
30618.5	-4.36069	80463.5	-2.06622											74366	-0.48768	33554.5	-5.98029
30619	-1.91928	80464	-0.84552											74366.5	-1.70838	33555	-4.75959
30619.5	-3.75033	80464.5	-0.84552											74367	-1.09803	33555.5	-4.75959
30620	0.522128	80465	-0.23517											74367.5	0.122673	33556	-5.98029
30620.5	-0.088224	80465.5	-1.45587											74368	-3.53944	33556.5	-4.75959
30621	-0.088224	80466	-2.06622											74368.5	0.733025	33557	-5.36994
30621.5	-2.52963	80466.5	-2.06622											74369	-2.92908	33557.5	-3.53889
30622	-1.91928	80467	0.375186											74369.5	-2.31873	33558	-4.75959
30622.5	-0.088224	80467.5	-1.45587											74370	-1.09803	33558.5	-5.36994
30623	1.13248	80468	-0.23517											74370.5	-2.31873	33559	-4.14924
30623.5	-0.088224	80468.5	-1.45587											74371	-1.09803	33559.5	-5.98029
30624	-1.91928	80469	-1.45587											74371.5	-1.09803	33560	-4.75959
30624.5	-0.088224	80469.5	-0.84552											74372	2.56408	33560.5	-4.75959
30625	-1.30893	80470	-1.45587											74372.5	1.34338	33561	-5.36994
30625.5	-0.088224	80470.5	-3.28692											74373	3.78478	33561.5	-4.75959
30626	-1.30893	80471	-2.06622											74373.5	3.17443	33562	-5.98029
30626.5	1.74283	80471.5	-2.67657											74374	2.56408	33562.5	-5.36994
30627	-1.30893	80472	-3.89727											74374.5	1.34338	33563	-3.53889
30627.5	1.74283	80472.5	-2.06622											74375	3.17443	33563.5	-7.201
30628	-1.30893	80473	-0.84552											74375.5	3.78478	33564	-5.98029
30628.5	-0.698575	80473.5	-0.84552											74376	0.733025	33564.5	-6.59064
30629	-0.698575	80474	-0.23517											74376.5	0.733025	33565	-4.75959
30629.5	-1.30893	80474.5	-1.45587											74377	2.56408	33565.5	-4.14924
30630	-0.088224	80475	0.375186											74377.5	1.95373	33566	-3.53889
30630.5	-0.698575	80475.5	-2.06622											74378	0.122673	33566.5	-4.75959
30631	-2.52963	80476	-0.23517											74378.5	0.122673	33567	-5.98029
30631.5	1.13248	80476.5	-0.84552											74379	-1.09803	33567.5	-4.75959
30632	-1.30893	80477	-1.45587											74379.5	-1.09803	33568	-6.59064
30632.5	-1.30893	80477.5	-2.06622											74380	-0.48768	33568.5	-5.36994
30633	-1.30893	80478	-0.84552											74380.5	0.122673	33569	-5.98029
30633.5	-3.13998	80478.5	-0.84552											74381	1.34338	33569.5	-5.98029
30634	-2.52963	80479	0.375186											74381.5	-1.09803	33570	-5.98029
30634.5	-0.088224	80479.5	-0.84552											74382	-2.31873	33570.5	-5.36994
30635	-0.088224	80480	-1.45587											74382.5	0.122673	33571	-5.98029
30635.5	-0.698575	80480.5	0.375186											74383	-0.48768	33571.5	-5.98029
30636	1.13248	80481	0.375186											74383.5	-0.48768	33572	-7.201
30636.5	-1.30893	80481.5	0.375186											74384	-2.31873	33572.5	-5.98029
30637	-0.698575	80482	-2.06622											74384.5	-2.31873	33573	-4.75959
30637.5	-2.52963	80482.5	-0.23517											74385	-2.31873	33573.5	-5.36994
30638	-1.30893	80483	-1.45587											74385.5	-2.31873	33574	-5.98029
30638.5	-2.52963	80483.5	-0.84552											74386	-1.09803	33574.5	-7.201
30639	-1.30893	80484	-0.23517											74386.5	-0.48768	33575	-7.201
30639.5	-1.91928	80484.5	-1.45587											74387	-2.31873	33575.5	-5.98029
30640	-1.30893	80485	-0.84552											74387.5	-1.09803	33576	-5.36994
30640.5	0.522128	80485.5	-2.06622											74388	0.733025	33576.5	-6.59064
30641	-3.75033	80486	-0.23517											74388.5	-1.70838	33577	-4.14924
30641.5	-2.52963	80486.5	-2.06622											74389	-1.70838	33577.5	-4.75959
30642	1.74283	80487	-0.23517											74389.5	-3.53944	33578	-5.36994
30642.5	-1.30893	80487.5	-1.45587											74390	-1.70838	33578.5	-4.75959
30643	-1.30893	80488	-1.45587											74390.5	-1.09803	33579	-4.75959
30643.5	0.522128	80488.5	-0.84552											74391	-0.48768	33579.5	-5.98029
30644	-1.30893	80489	0.375186											74391.5	-1.70838	33580	-5.36994
30644.5	-0.698575	80489.5	0.375186											74392	0.122673	33580.5	-7.81135
30645	-0.698575	80490	-2.06622											74392.5	-1.09803	33581	-4.75959
30645.5	1.13248	80490.5	-2.06622											74393	-1.70838	33581.5	-7.201
30646	-0.088224	80491	-0.23517											74393.5	1.34338	33582	-4.75959
30646.5	-0.698575	80491.5	-0.23517											74394	-1.09803	33582.5	-7.81135
30647	-0.088224	80492	-0.84552											74394.5	-0.48768	33583	-6.59064
30647.5	-0.698575	80492.5	0.375186											74395	-1.09803	33583.5	-6.59064
30648	-0.698575	80493	-0.23517											74395.5	-0.48768	33584	-6.59064
30648.5	-2.52963	80493.5	-1.45587											74396	-0.48768	33584.5	-5.36994
30649	-0.698575	80494	1.59589											74396.5	-1.70838	33585	-7.201
30649.5	-0.698575	80494.5	-0.84552											74397	3.17443	33585.5	-7.201
30650	-1.30893	80495	0.375186											74397.5	-1.70838	33586	-5.98029
30650.5	-1.91928	80495.5	0.375186											74398	0.733025	33586.5	-7.201
30651	-3.13998	80496	-0.84552											74398.5	-2.92908	33587	-7.81135
30651.5	1.13248	80496.5	-0.84552											74399	-1.09803	33587.5	-4.75959
30652	0.522128	80497	-0.84552											74399.5	-0.48768	33588	-5.36994
30652.5	0.522128	80497.5	-0.23517											74400	-0.48768	33588.5	-4.75959
30653	-0.088224	80498	-0.84552											74400.5	-1.09803	33589	-5.98029
30653.5	1.13248	80498.5	-0.23517											74401	0.122673	33589.5	-4.75959
30654	1.74283	80499	-0.84552											74401.5	-3.53944	33590	-5.36994
30654.5	1.74283	80499.5	-0.23517											74402	0.122673	33590.5	-7.201
30655	1.13248	80500	-2.06622											74402.5	-1.09803	33591	-4.75959
30655.5	1.13248	80500.5	-0.23517											74403	-1.70838	33591.5	-4.75959
30656	1.13248	80501	-0.23517											74403.5	-1.09803	33592	-6.59064
30656.5	-0.698575	80501.5	-0.23517											74404	-0.48768	33592.5	-5.98029
30657	0.522128	80502	-0.23517											74404.5	-1.09803	33593	-6.59064
30657.5	1.13248	80502.5	0.375186											74405	-0.48768	33593.5	-5.36994
30658	1.13248	80503	-0.84552											74405.5	0.122673	33594	-4.14924
30658.5	0.522128	80503.5	-1.45587											74406	-1.09803	33594.5	-5.98029
30659	1.13248	80504	-2.06622											74406.5	-2.31873	33595	-5.98029
30659.5	-0.088224	80504.5	-1.45587											74407	-0.48768	33595.5	-4.75959
30660	-1.91928	80505	-2.06622											74407.5	-0.48768	33596	-5.36994
30660.5	-0.698575	80505.5	-0.23517											74408	-1.70838	33596.5	-7.201
30661	-0.088224	80506	0.375186											74408.5	1.34338	33597	-5.98029
30661.5	-1.91928	80506.5	-2.06622											74409	0.733025	33597.5	-7.201
30662	0.522128	80507	-2.06622											74409.5	-1.09803	33598	-5.36994
30662.5	-1.91928	80507.5	-2.67657											74410	0.122673	33598.5	-7.81135
30663	-1.91928	80508	-2.67657											74410.5	-0.48768	33599	-7.81135
30663.5	0.522128	80508.5	-0.23517											74411	1.34338	33599.5	-7.81135
30664	0.522128	80509	-2.67657											74411.5	-1.70838	33600	-5.98029
30664.5	-0.698575	80509.5	0.375186											74412	-2.31873	33600.5	-7.201
30665	0.522128	80510	-0.84552											74412.5	0.733025	33601	-7.201
30665.5	0.522128	80510.5	0.375186											74413	0.122673	33601.5	-8.4217
30666	0.522128	80511	1.59589											74413.5	-2.31873	33602	-8.4217
30666.5	-0.088224	80511.5	0.375186											74414	-1.09803	33602.5	-7.201
30667	-0.088224	80512	-2.06622											74414.5	-1.70838	33603	-6.59064
30667.5	-1.30893	80512.5	0.375186											74415	-3.53944	33603.5	-7.81135
30668	-0.698575	80513	-0.84552											74415.5	-1.09803	33604	-7.81135
30668.5	-1.30893	80513.5	-0.23517											74416	0.733025	33604.5	-7.201
30669	-1.91928	80514	-1.45587											74416.5	-1.09803	33605	-5.98029
30669.5	-1.30893	80514.5	0.985538											74417	-0.48768	33605.5	-5.98029
30670	-0.698575	80515	-1.45587											74417.5	-1.09803	33606	-5.98029
30670.5	-0.088224	80515.5	-0.84552											74418	-2.31873	33606.5	-4.75959
30671	-0.088224	80516	-1.45587											74418.5	-1.70838	33607	-6.59064
30671.5	0.522128	80516.5	-0.84552											74419	-2.31873	33607.5	-5.36994
30672	-0.088224	80517	-1.45587											74419.5	1.34338	33608	-4.75959
30672.5	0.522128	80517.5	0.985538											74420	0.733025	33608.5	-6.59064
30673	1.13248	80518	-0.84552											74420.5	-0.48768	33609	-7.201
30673.5	0.522128	80518.5	0.985538											74421	1.34338	33609.5	-7.201
30674	-0.088224	80519	-1.45587											74421.5	-0.48768	33610	-6.59064
30674.5	0.522128	80519.5	-1.45587											74422	0.733025	33610.5	-5.98029
30675	0.522128	80520	0.375186											74422.5	1.34338	33611	-7.201
30675.5	1.13248	80520.5	-0.84552											74423	0.122673	33611.5	-6.59064
30676	1.13248	80521	-1.45587											74423.5	-0.48768	33612	-5.98029
30676.5	-0.698575	80521.5	0.375186											74424	1.34338	33612.5	-9.03205
30677	1.13248	80522	-0.84552											74424.5	2.56408	33613	-7.201
30677.5	1.13248	80522.5	-0.23517											74425	2.56408	33613.5	-7.81135
30678	0.522128	80523	-1.45587											74425.5	1.95373	33614	-7.81135
30678.5	-0.088224	80523.5	-1.45587											74426	1.34338	33614.5	-7.201
30679	1.74283	80524	-2.06622											74426.5	1.34338	33615	-7.201
30679.5	0.522128	80524.5	-2.06622											74427	3.17443	33615.5	-5.36994
30680	2.35318	80525	-2.67657											74427.5	-0.48768	33616	-8.4217
30680.5	0.522128	80525.5	-2.67657											74428	-0.48768	33616.5	-7.81135
30681	-1.91928	80526	-0.23517											74428.5	-0.48768	33617	-8.4217
30681.5	-0.698575	80526.5	0.375186											74429	0.122673	33617.5	-7.201
30682	1.74283	80527	-0.84552											74429.5	-1.09803	33618	-7.201
30682.5	-0.088224	80527.5	0.375186											74430	2.56408	33618.5	-7.201
30683	1.13248	80528	-1.45587											74430.5	0.733025	33619	-5.98029
30683.5	-0.698575	80528.5	0.375186											74431	0.122673	33619.5	-6.59064
30684	-1.91928	80529	-0.84552											74431.5	0.122673	33620	-7.81135
30684.5	1.13248	80529.5	0.375186											74432	1.34338	33620.5	-9.03205
30685	-1.30893	80530	-0.23517											74432.5	0.733025	33621	-7.201
30685.5	-0.698575	80530.5	-0.84552											74433	0.122673	33621.5	-6.59064
30686	-3.13998	80531	-0.23517											74433.5	0.122673	33622	-5.98029
30686.5	0.522128	80531.5	-2.06622											74434	-1.70838	33622.5	-5.98029
30687	0.522128	80532	-0.84552											74434.5	-2.31873	33623	-5.98029
30687.5	-0.088224	80532.5	-1.45587											74435	-1.09803	33623.5	-7.81135
30688	1.13248	80533	0.375186											74435.5	-1.09803	33624	-4.75959
30688.5	0.522128	80533.5	-0.84552											74436	-2.31873	33624.5	-5.36994
30689	-0.088224	80534	-0.84552											74436.5	-1.09803	33625	-8.4217
30689.5	-0.088224	80534.5	-1.45587											74437	-1.09803	33625.5	-5.98029
30690	-0.088224	80535	0.375186											74437.5	-1.70838	33626	-5.98029
30690.5	0.522128	80535.5	-1.45587											74438	0.122673	33626.5	-7.201
30691	-1.30893	80536	-0.84552											74438.5	-2.31873	33627	-5.98029
30691.5	1.13248	80536.5	-1.45587											74439	-1.70838	33627.5	-5.98029
30692	1.13248	80537	-2.06622											74439.5	0.122673	33628	-7.81135
30692.5	-0.698575	80537.5	-0.23517											74440	-0.48768	33628.5	-7.81135
30693	0.522128	80538	-0.23517											74440.5	1.34338	33629	-4.75959
30693.5	1.13248	80538.5	0.985538											74441	0.122673	33629.5	-6.59064
30694	-0.088224	80539	-0.84552											74441.5	0.122673	33630	-8.4217
30694.5	0.522128	80539.5	-0.84552											74442	-2.31873	33630.5	-8.4217
30695	-0.698575	80540	-0.23517											74442.5	-0.48768	33631	-7.81135
30695.5	0.522128	80540.5	-0.84552											74443	-1.09803	33631.5	-7.81135
30696	-0.698575	80541	-2.06622											74443.5	-0.48768	33632	-7.201
30696.5	-1.30893	80541.5	-2.06622											74444	2.56408	33632.5	-7.81135
30697	1.13248	80542	-1.45587											74444.5	0.733025	33633	-7.81135
30697.5	-0.088224	80542.5	0.375186											74445	-1.09803	33633.5	-7.81135
30698	-0.088224	80543	-2.06622											74445.5	-3.53944	33634	-9.6424
30698.5	-0.698575	80543.5	0.375186											74446	-1.09803	33634.5	-9.03205
30699	-0.698575	80544	0.375186											74446.5	-1.70838	33635	-8.4217
30699.5	-0.698575	80544.5	-0.23517											74447	-1.70838	33635.5	-6.59064
30700	0.522128	80545	-0.23517											74447.5	-1.70838	33636	-7.81135
30700.5	-0.088224	80545.5	-0.84552											74448	-1.70838	33636.5	-7.81135
30701	-0.698575	80546	-0.84552											74448.5	-1.70838	33637	-7.81135
30701.5	-1.30893	80546.5	-1.45587											74449	0.122673	33637.5	-8.4217
30702	-0.088224	80547	-0.84552											74449.5	1.34338	33638	-7.81135
30702.5	0.522128	80547.5	0.375186											74450	0.733025	33638.5	-7.81135
30703	0.522128	80548	-0.84552											74450.5	-0.48768	33639	-7.201
30703.5	-0.698575	80548.5	-0.23517											74451	1.34338	33639.5	-5.36994
30704	-1.91928	80549	-1.45587											74451.5	0.122673	33640	-9.03205
30704.5	-1.30893	80549.5	-0.23517											74452	-1.09803	33640.5	-5.98029
30705	-0.088224	80550	-0.23517											74452.5	0.733025	33641	-5.98029
30705.5	-0.698575	80550.5	0.375186											74453	0.733025	33641.5	-7.201
30706	0.522128	80551	-0.84552											74453.5	1.34338	33642	-7.201
30706.5	-0.088224	80551.5	-0.23517											74454	0.733025	33642.5	-5.98029
30707	-0.698575	80552	-2.67657											74454.5	1.34338	33643	-5.36994
30707.5	0.522128	80552.5	-0.84552											74455	0.733025	33643.5	-7.201
30708	-0.088224	80553	0.375186											74455.5	2.56408	33644	-4.14924
30708.5	0.522128	80553.5	-1.45587											74456	0.122673	33644.5	-5.98029
30709	-0.698575	80554	-0.23517											74456.5	1.95373	33645	-4.75959
30709.5	0.522128	80554.5	0.375186											74457	2.56408	33645.5	-6.59064
30710	-0.698575	80555	-0.84552											74457.5	0.733025	33646	-5.36994
30710.5	-0.088224	80555.5	-0.84552											74458	1.95373	33646.5	-5.36994
30711	-0.088224	80556	0.375186											74458.5	1.34338	33647	-7.81135
30711.5	-1.30893	80556.5	-0.84552											74459	1.95373	33647.5	-8.4217
30712	-0.088224	80557	-0.84552											74459.5	1.95373	33648	-7.81135
30712.5	0.522128	80557.5	-0.84552											74460	0.122673	33648.5	-7.201
30713	-0.088224	80558	-1.45587											74460.5	3.17443	33649	-7.201
30713.5	1.13248	80558.5	-0.84552											74461	0.733025	33649.5	-5.98029
30714	-2.52963	80559	-0.84552											74461.5	0.733025	33650	-7.81135
30714.5	-0.088224	80559.5	-1.45587											74462	-1.09803	33650.5	-5.98029
30715	1.13248	80560	-1.45587											74462.5	-1.09803	33651	-7.201
30715.5	2.35318	80560.5	-0.84552											74463	-1.09803	33651.5	-7.81135
30716	-0.698575	80561	-0.23517											74463.5	0.122673	33652	-5.36994
30716.5	-3.13998	80561.5	-0.23517											74464	0.733025	33652.5	-7.201
30717	-0.698575	80562	-0.84552											74464.5	-1.70838	33653	-6.59064
30717.5	-0.698575	80562.5	0.375186											74465	0.733025	33653.5	-7.201
30718	-0.698575	80563	-2.67657											74465.5	0.122673	33654	-6.59064
30718.5	-1.30893	80563.5	0.375186											74466	-1.09803	33654.5	-5.98029
30719	-0.698575	80564	0.985538											74466.5	-1.09803	33655	-5.98029
30719.5	-1.30893	80564.5	0.375186											74467	0.733025	33655.5	-5.36994
30720	-0.088224	80565	-1.45587											74467.5	1.34338	33656	-5.98029
30720.5	0.522128	80565.5	0.375186											74468	0.122673	33656.5	-6.59064
30721	-2.52963	80566	-0.23517											74468.5	0.122673	33657	-5.36994
30721.5	-0.698575	80566.5	-1.45587											74469	-1.09803	33657.5	-6.59064
30722	0.522128	80567	0.375186											74469.5	-1.09803	33658	-5.98029
30722.5	-0.088224	80567.5	0.375186											74470	0.122673	33658.5	-5.98029
30723	0.522128	80568	-1.45587											74470.5	-1.09803	33659	-4.14924
30723.5	-0.088224	80568.5	-0.23517											74471	0.122673	33659.5	-6.59064
30724	-0.088224	80569	0.985538											74471.5	-0.48768	33660	-5.36994
30724.5	1.13248	80569.5	0.375186											74472	-2.31873	33660.5	-4.14924
30725	-0.088224	80570	-0.23517											74472.5	-0.48768	33661	-4.14924
30725.5	1.13248	80570.5	-2.06622											74473	-0.48768	33661.5	-5.36994
30726	1.13248	80571	-2.06622											74473.5	1.95373	33662	-4.14924
30726.5	1.13248	80571.5	-1.45587											74474	-1.09803	33662.5	-5.98029
30727	-0.088224	80572	-1.45587											74474.5	-1.09803	33663	-6.59064
30727.5	-1.30893	80572.5	-0.84552											74475	-1.70838	33663.5	-8.4217
30728	-0.088224	80573	-0.84552											74475.5	-0.48768	33664	-6.59064
30728.5	-0.698575	80573.5	0.375186											74476	-0.48768	33664.5	-6.59064
30729	-0.698575	80574	-0.84552											74476.5	0.733025	33665	-5.98029
30729.5	-1.30893	80574.5	-0.23517											74477	-2.92908	33665.5	-6.59064
30730	-0.698575	80575	-0.23517											74477.5	-1.70838	33666	-5.98029
30730.5	0.522128	80575.5	-0.23517											74478	-1.70838	33666.5	-4.14924
30731	-1.30893	80576	-1.45587											74478.5	-2.92908	33667	-5.98029
30731.5	-1.30893	80576.5	-0.84552											74479	-1.09803	33667.5	-7.201
30732	-0.698575	80577	0.375186											74479.5	-1.09803	33668	-7.81135
30732.5	-1.30893	80577.5	0.985538											74480	-0.48768	33668.5	-7.81135
30733	-0.088224	80578	0.985538											74480.5	-2.92908	33669	-7.81135
30733.5	-2.52963	80578.5	0.985538											74481	-3.53944	33669.5	-7.201
30734	-1.91928	80579	1.59589											74481.5	-1.09803	33670	-8.4217
30734.5	-1.30893	80579.5	-0.84552											74482	-2.31873	33670.5	-7.81135
30735	-1.30893	80580	-0.84552											74482.5	-0.48768	33671	-6.59064
30735.5	-0.088224	80580.5	-0.23517											74483	0.733025	33671.5	-7.201
30736	-3.13998	80581	-2.06622											74483.5	-0.48768	33672	-5.98029
30736.5	0.522128	80581.5	-0.84552											74484	-1.09803	33672.5	-6.59064
30737	-1.30893	80582	0.375186											74484.5	0.733025	33673	-5.36994
30737.5	-0.698575	80582.5	-0.84552											74485	2.56408	33673.5	-8.4217
30738	-0.088224	80583	-1.45587											74485.5	-0.48768	33674	-6.59064
30738.5	0.522128	80583.5	-0.23517											74486	-1.09803	33674.5	-7.201
30739	0.522128	80584	-1.45587											74486.5	-1.09803	33675	-5.98029
30739.5	-1.30893	80584.5	-0.84552											74487	-0.48768	33675.5	-5.98029
30740	-0.088224	80585	-0.84552											74487.5	1.95373	33676	-6.59064
30740.5	-1.30893	80585.5	-0.84552											74488	0.733025	33676.5	-4.75959
30741	-0.088224	80586	-2.67657											74488.5	0.733025	33677	-6.59064
30741.5	-0.698575	80586.5	-0.23517											74489	1.34338	33677.5	-4.75959
30742	-1.91928	80587	-0.23517											74489.5	0.733025	33678	-7.81135
30742.5	0.522128	80587.5	-0.84552											74490	0.733025	33678.5	-5.98029
30743	1.13248	80588	-0.23517											74490.5	-1.09803	33679	-7.201
30743.5	-3.75033	80588.5	-2.06622											74491	1.34338	33679.5	-7.81135
30744	-1.30893	80589	-2.06622											74491.5	0.122673	33680	-6.59064
30744.5	-1.30893	80589.5	-0.84552											74492	1.95373	33680.5	-9.6424
30745	-0.698575	80590	-0.23517											74492.5	0.733025	33681	-7.201
30745.5	0.522128	80590.5	0.375186											74493	0.733025	33681.5	-9.6424
30746	-0.088224	80591	0.375186											74493.5	1.34338	33682	-6.59064
30746.5	-0.698575	80591.5	-0.84552											74494	-0.48768	33682.5	-7.201
30747	-1.30893	80592	0.375186											74494.5	0.733025	33683	-9.6424
30747.5	-0.088224	80592.5	-1.45587											74495	0.122673	33683.5	-6.59064
30748	-3.13998	80593	0.375186											74495.5	3.17443	33684	-7.201
30748.5	1.13248	80593.5	-1.45587											74496	0.733025	33684.5	-9.6424
30749	-0.698575	80594	0.375186											74496.5	1.34338	33685	-7.81135
30749.5	-1.30893	80594.5	-0.23517											74497	0.122673	33685.5	-9.03205
30750	-2.52963	80595	0.375186											74497.5	-1.09803	33686	-7.201
30750.5	-0.698575	80595.5	-0.84552											74498	-0.48768	33686.5	-8.4217
30751	-0.088224	80596	0.375186											74498.5	-1.70838	33687	-8.4217
30751.5	0.522128	80596.5	-1.45587											74499	-1.70838	33687.5	-9.03205
30752	-1.30893	80597	-0.23517											74499.5	0.122673	33688	-9.03205
30752.5	-2.52963	80597.5	-0.23517											74500	-1.09803	33688.5	-8.4217
30753	-1.30893	80598	0.375186											74500.5	-1.70838	33689	-7.81135
30753.5	-0.698575	80598.5	-0.84552											74501	-2.31873	33689.5	-9.03205
30754	-1.30893	80599	0.375186											74501.5	-2.31873	33690	-8.4217
30754.5	-0.088224	80599.5	-0.84552											74502	-0.48768	33690.5	-8.4217
30755	1.74283	80600	-0.23517											74502.5	-0.48768	33691	-8.4217
30755.5	-0.698575	80600.5	-1.45587											74503	-0.48768	33691.5	-9.03205
30756	-0.088224	80601	-0.23517											74503.5	0.122673	33692	-8.4217
30756.5	-0.088224	80601.5	-0.84552											74504	1.34338	33692.5	-7.201
30757	-0.088224	80602	-2.67657											74504.5	0.122673	33693	-7.81135
30757.5	-0.088224	80602.5	-0.84552											74505	0.122673	33693.5	-5.98029
30758	-0.088224	80603	-0.84552											74505.5	0.122673	33694	-5.36994
30758.5	-1.30893	80603.5	-1.45587											74506	-2.31873	33694.5	-8.4217
30759	0.522128	80604	-1.45587											74506.5	-1.70838	33695	-7.201
30759.5	-0.698575	80604.5	0.375186											74507	-0.48768	33695.5	-5.98029
30760	1.13248	80605	0.985538											74507.5	-0.48768	33696	-9.6424
30760.5	-0.088224	80605.5	-0.23517											74508	0.122673	33696.5	-8.4217
30761	-1.30893	80606	-0.84552											74508.5	0.122673	33697	-7.81135
30761.5	-1.30893	80606.5	-2.67657											74509	-1.09803	33697.5	-7.81135
30762	-0.088224	80607	0.375186											74509.5	-1.09803	33698	-9.6424
30762.5	-0.088224	80607.5	-0.23517											74510	-1.70838	33698.5	-8.4217
30763	-1.30893	80608	-0.84552											74510.5	-2.31873	33699	-9.6424
30763.5	-0.698575	80608.5	-0.84552											74511	-0.48768	33699.5	-9.03205
30764	-0.088224	80609	-0.84552											74511.5	-1.09803	33700	-8.4217
30764.5	0.522128	80609.5	0.375186											74512	-1.70838	33700.5	-9.6424
30765	-1.30893	80610	-0.23517											74512.5	-1.70838	33701	-9.6424
30765.5	0.522128	80610.5	-0.84552											74513	-2.31873	33701.5	-9.6424
30766	-0.698575	80611	0.375186											74513.5	-4.14979	33702	-9.6424
30766.5	1.74283	80611.5	-1.45587											74514	-1.70838	33702.5	-9.03205
30767	-1.30893	80612	0.985538											74514.5	-2.31873	33703	-9.03205
30767.5	-0.088224	80612.5	0.985538											74515	-2.31873	33703.5	-7.201
30768	-1.91928	80613	0.375186											74515.5	-2.31873	33704	-9.6424
30768.5	-1.30893	80613.5	-0.23517											74516	-1.70838	33704.5	-9.6424
30769	-3.13998	80614	-0.23517											74516.5	-2.31873	33705	-8.4217
30769.5	-0.088224	80614.5	0.375186											74517	-0.48768	33705.5	-7.81135
30770	-0.088224	80615	-0.23517											74517.5	0.122673	33706	-7.81135
30770.5	-1.30893	80615.5	-0.23517											74518	0.122673	33706.5	-8.4217
30771	-2.52963	80616	-2.67657											74518.5	-2.92908	33707	-9.03205
30771.5	-0.088224	80616.5	0.985538											74519	-0.48768	33707.5	-7.81135
30772	-0.698575	80617	-0.23517											74519.5	0.122673	33708	-8.4217
30772.5	-1.91928	80617.5	-0.84552											74520	0.122673	33708.5	-6.59064
30773	-0.088224	80618	-0.84552											74520.5	0.122673	33709	-7.201
30773.5	-0.698575	80618.5	-0.84552											74521	-1.09803	33709.5	-8.4217
30774	-0.088224	80619	0.375186											74521.5	-1.09803	33710	-8.4217
30774.5	-0.698575	80619.5	-0.23517											74522	-1.09803	33710.5	-9.6424
30775	-0.698575	80620	-0.84552											74522.5	0.122673	33711	-8.4217
30775.5	-0.698575	80620.5	-0.84552											74523	0.122673	33711.5	-7.81135
30776	0.522128	80621	-0.84552											74523.5	-1.09803	33712	-8.4217
30776.5	-1.30893	80621.5	-1.45587											74524	-1.09803	33712.5	-8.4217
30777	-0.698575	80622	-2.67657											74524.5	-1.70838	33713	-9.03205
30777.5	1.13248	80622.5	-0.23517											74525	-1.09803	33713.5	-7.201
30778	1.74283	80623	-2.67657											74525.5	-1.70838	33714	-7.81135
30778.5	0.522128	80623.5	0.375186											74526	-1.09803	33714.5	-9.6424
30779	-1.30893	80624	-1.45587											74526.5	1.34338	33715	-7.201
30779.5	-1.30893	80624.5	0.375186											74527	-1.09803	33715.5	-9.03205
30780	-1.91928	80625	-0.23517											74527.5	-1.09803	33716	-10.2528
30780.5	-0.698575	80625.5	-1.45587											74528	-1.09803	33716.5	-9.03205
30781	-1.30893	80626	0.375186											74528.5	-2.31873	33717	-8.4217
30781.5	-0.698575	80626.5	-0.23517											74529	-0.48768	33717.5	-9.6424
30782	-1.30893	80627	-0.84552											74529.5	-1.70838	33718	-8.4217
30782.5	-1.30893	80627.5	-0.84552											74530	-0.48768	33718.5	-9.6424
30783	-0.088224	80628	1.59589											74530.5	-1.09803	33719	-9.6424
30783.5	-0.698575	80628.5	-0.84552											74531	-2.31873	33719.5	-7.81135
30784	-0.698575	80629	0.375186											74531.5	-0.48768	33720	-9.03205
30784.5	-1.30893	80629.5	-0.84552											74532	-1.09803	33720.5	-9.6424
30785	-0.088224	80630	1.59589											74532.5	-2.31873	33721	-9.03205
30785.5	-1.30893	80630.5	-1.45587											74533	-1.70838	33721.5	-7.201
30786	0.522128	80631	2.20624											74533.5	-2.92908	33722	-6.59064
30786.5	-0.698575	80631.5	-0.23517											74534	-1.09803	33722.5	-7.201
30787	-0.088224	80632	0.985538											74534.5	-1.09803	33723	-7.81135
30787.5	-0.088224	80632.5	-2.06622											74535	-2.31873	33723.5	-8.4217
30788	-0.088224	80633	-0.23517											74535.5	-2.31873	33724	-5.36994
30788.5	-0.698575	80633.5	-1.45587											74536	-1.09803	33724.5	-7.81135
30789	1.13248	80634	0.375186											74536.5	-1.70838	33725	-7.201
30789.5	-0.698575	80634.5	-0.84552											74537	-1.09803	33725.5	-4.75959
30790	-0.088224	80635	-0.23517											74537.5	0.122673	33726	-8.4217
30790.5	-1.30893	80635.5	-2.67657											74538	-1.70838	33726.5	-7.201
30791	0.522128	80636	0.375186											74538.5	-2.31873	33727	-7.201
30791.5	-1.30893	80636.5	-0.23517											74539	-2.31873	33727.5	-7.201
30792	-0.698575	80637	-0.23517											74539.5	-1.70838	33728	-8.4217
30792.5	1.13248	80637.5	-0.84552											74540	0.122673	33728.5	-7.81135
30793	-1.30893	80638	-1.45587											74540.5	-2.92908	33729	-9.03205
30793.5	2.35318	80638.5	-0.23517											74541	-1.09803	33729.5	-6.59064
30794	-0.698575	80639	0.375186											74541.5	-1.09803	33730	-7.201
30794.5	-0.088224	80639.5	-2.67657											74542	-1.70838	33730.5	-9.03205
30795	-2.52963	80640	-1.45587											74542.5	-1.70838	33731	-7.81135
30795.5	-0.088224	80640.5	-0.23517											74543	-2.31873	33731.5	-9.03205
30796	-1.30893	80641	-0.23517											74543.5	-2.31873	33732	-7.81135
30796.5	-0.698575	80641.5	-0.23517											74544	-0.48768	33732.5	-9.6424
30797	-1.30893	80642	-0.84552											74544.5	0.122673	33733	-7.81135
30797.5	-1.30893	80642.5	-0.84552											74545	-2.31873	33733.5	-5.98029
30798	-0.088224	80643	-0.23517											74545.5	-0.48768	33734	-7.81135
30798.5	-1.30893	80643.5	-0.84552											74546	-1.09803	33734.5	-7.201
30799	-1.30893	80644	-0.23517											74546.5	-0.48768	33735	-9.03205
30799.5	-1.91928	80644.5	0.985538											74547	1.95373	33735.5	-7.81135
30800	-0.088224	80645	-1.45587											74547.5	-1.09803	33736	-5.98029
30800.5	-0.088224	80645.5	-0.23517											74548	0.733025	33736.5	-9.03205
30801	-1.30893	80646	-0.84552											74548.5	0.122673	33737	-7.201
30801.5	-1.91928	80646.5	-1.45587											74549	0.733025	33737.5	-7.81135
30802	-0.088224	80647	-1.45587											74549.5	-0.48768	33738	-6.59064
30802.5	0.522128	80647.5	-0.23517											74550	0.122673	33738.5	-7.81135
30803	0.522128	80648	-0.23517											74550.5	-1.09803	33739	-6.59064
30803.5	-0.088224	80648.5	-2.06622											74551	0.733025	33739.5	-7.81135
30804	0.522128	80649	-0.84552											74551.5	0.733025	33740	-7.81135
30804.5	1.13248	80649.5	0.375186											74552	1.34338	33740.5	-6.59064
30805	-1.91928	80650	-2.06622											74552.5	0.122673	33741	-5.36994
30805.5	-0.088224	80650.5	-0.84552											74553	0.733025	33741.5	-6.59064
30806	-0.698575	80651	0.375186											74553.5	-0.48768	33742	-7.81135
30806.5	-0.088224	80651.5	-0.84552											74554	0.122673	33742.5	-5.36994
30807	-0.088224	80652	-1.45587											74554.5	0.733025	33743	-9.03205
30807.5	0.522128	80652.5	-0.23517											74555	-1.70838	33743.5	-4.75959
30808	-1.30893	80653	-1.45587											74555.5	0.733025	33744	-5.36994
30808.5	1.13248	80653.5	-0.84552											74556	2.56408	33744.5	-7.201
30809	-1.91928	80654	0.375186											74556.5	0.122673	33745	-7.201
30809.5	0.522128	80654.5	-0.23517											74557	1.34338	33745.5	-7.201
30810	1.13248	80655	-1.45587											74557.5	2.56408	33746	-8.4217
30810.5	-0.088224	80655.5	-0.84552											74558	1.95373	33746.5	-7.81135
30811	-1.91928	80656	-1.45587											74558.5	1.95373	33747	-9.03205
30811.5	-0.088224	80656.5	-2.67657											74559	2.56408	33747.5	-10.2528
30812	-0.698575	80657	-2.06622											74559.5	1.95373	33748	-9.03205
30812.5	0.522128	80657.5	-0.23517											74560	1.95373	33748.5	-9.03205
30813	-0.698575	80658	-0.23517											74560.5	0.733025	33749	-8.4217
30813.5	0.522128	80658.5	-0.84552											74561	0.733025	33749.5	-7.81135
30814	-0.698575	80659	-2.06622											74561.5	0.122673	33750	-8.4217
30814.5	-3.13998	80659.5	-0.84552											74562	0.733025	33750.5	-5.98029
30815	1.13248	80660	-0.23517											74562.5	-0.48768	33751	-8.4217
30815.5	-1.30893	80660.5	-0.84552											74563	-1.09803	33751.5	-8.4217
30816	-1.30893	80661	0.375186											74563.5	3.17443	33752	-9.03205
30816.5	0.522128	80661.5	0.375186											74564	0.733025	33752.5	-8.4217
30817	-2.52963	80662	-0.23517											74564.5	1.95373	33753	-8.4217
30817.5	-0.698575	80662.5	0.375186											74565	0.733025	33753.5	-9.6424
30818	-0.088224	80663	-1.45587											74565.5	0.733025	33754	-8.4217
30818.5	-1.30893	80663.5	-0.84552											74566	0.733025	33754.5	-7.81135
30819	-0.698575	80664	-0.23517											74566.5	2.56408	33755	-7.81135
30819.5	-0.088224	80664.5	-0.84552											74567	1.34338	33755.5	-7.201
30820	-0.698575	80665	0.375186											74567.5	1.95373	33756	-9.03205
30820.5	-0.088224	80665.5	-0.23517											74568	1.95373	33756.5	-7.81135
30821	1.74283	80666	-0.23517											74568.5	1.34338	33757	-8.4217
30821.5	-0.698575	80666.5	0.985538											74569	0.733025	33757.5	-7.201
30822	-0.088224	80667	-1.45587											74569.5	2.56408	33758	-6.59064
30822.5	-0.088224	80667.5	-1.45587											74570	0.733025	33758.5	-7.81135
30823	-0.698575	80668	0.375186											74570.5	0.733025	33759	-8.4217
30823.5	-0.088224	80668.5	-2.06622											74571	0.122673	33759.5	-8.4217
30824	-0.698575	80669	0.375186											74571.5	0.733025	33760	-8.4217
30824.5	-0.088224	80669.5	-2.06622											74572	0.733025	33760.5	-8.4217
30825	0.522128	80670	0.375186											74572.5	1.34338	33761	-7.81135
30825.5	-0.088224	80670.5	-3.28692											74573	1.34338	33761.5	-7.81135
30826	-0.088224	80671	0.375186											74573.5	1.95373	33762	-7.81135
30826.5	0.522128	80671.5	-1.45587											74574	0.733025	33762.5	-6.59064
30827	-0.088224	80672	-0.23517											74574.5	0.733025	33763	-6.59064
30827.5	0.522128	80672.5	0.985538											74575	1.95373	33763.5	-9.03205
30828	-1.30893	80673	-0.23517											74575.5	0.733025	33764	-7.81135
30828.5	-0.088224	80673.5	-0.84552											74576	3.17443	33764.5	-7.81135
30829	-1.30893	80674	-2.06622											74576.5	-1.09803	33765	-9.6424
30829.5	-0.698575	80674.5	-0.84552											74577	0.733025	33765.5	-9.03205
30830	-1.30893	80675	-1.45587											74577.5	-0.48768	33766	-10.8631
30830.5	-0.698575	80675.5	-0.23517											74578	0.122673	33766.5	-9.03205
30831	-1.30893	80676	-0.23517											74578.5	-3.53944	33767	-8.4217
30831.5	-1.91928	80676.5	-0.23517											74579	-1.70838	33767.5	-9.03205
30832	-0.088224	80677	-2.06622											74579.5	-2.31873	33768	-10.2528
30832.5	-0.088224	80677.5	0.985538											74580	0.122673	33768.5	-11.4735
30833	0.522128	80678	-1.45587											74580.5	-2.31873	33769	-9.03205
30833.5	-1.30893	80678.5	-0.23517											74581	-2.31873	33769.5	-9.03205
30834	-0.088224	80679	-0.84552											74581.5	-2.92908	33770	-9.03205
30834.5	0.522128	80679.5	0.985538											74582	-1.70838	33770.5	-7.81135
30835	-1.30893	80680	0.985538											74582.5	-2.31873	33771	-9.03205
30835.5	-0.088224	80680.5	0.375186											74583	-1.70838	33771.5	-11.4735
30836	-0.698575	80681	0.375186											74583.5	-2.31873	33772	-7.201
30836.5	0.522128	80681.5	-0.84552											74584	-2.31873	33772.5	-9.03205
30837	-1.30893	80682	-0.84552											74584.5	-1.09803	33773	-8.4217
30837.5	0.522128	80682.5	0.375186											74585	-1.09803	33773.5	-10.2528
30838	-0.698575	80683	-0.23517											74585.5	-2.92908	33774	-7.81135
30838.5	1.13248	80683.5	-0.23517											74586	-1.70838	33774.5	-9.03205
30839	-0.088224	80684	-0.84552											74586.5	-2.92908	33775	-8.4217
30839.5	1.13248	80684.5	-0.23517											74587	-2.92908	33775.5	-7.201
30840	2.35318	80685	-0.84552											74587.5	-0.48768	33776	-10.2528
30840.5	-0.698575	80685.5	-1.45587											74588	0.122673	33776.5	-8.4217
30841	1.13248	80686	-0.23517											74588.5	-1.70838	33777	-7.81135
30841.5	-0.088224	80686.5	0.375186											74589	-1.09803	33777.5	-7.81135
30842	0.522128	80687	0.985538											74589.5	-1.70838	33778	-8.4217
30842.5	0.522128	80687.5	-0.23517											74590	0.733025	33778.5	-9.03205
30843	-0.088224	80688	-0.23517											74590.5	-1.09803	33779	-7.201
30843.5	-0.088224	80688.5	-0.84552											74591	-0.48768	33779.5	-7.81135
30844	-0.698575	80689	-1.45587											74591.5	-0.48768	33780	-9.6424
30844.5	-0.088224	80689.5	-0.23517											74592	0.122673	33780.5	-9.6424
30845	-0.088224	80690	-0.84552											74592.5	0.122673	33781	-8.4217
30845.5	-1.30893	80690.5	0.375186											74593	0.122673	33781.5	-10.8631
30846	-1.91928	80691	0.375186											74593.5	-1.70838	33782	-8.4217
30846.5	-0.088224	80691.5	-0.84552											74594	-1.09803	33782.5	-9.03205
30847	-0.088224	80692	-0.84552											74594.5	0.122673	33783	-9.03205
30847.5	-1.91928	80692.5	-2.06622											74595	1.95373	33783.5	-9.03205
30848	-1.30893	80693	0.375186											74595.5	-2.31873	33784	-9.03205
30848.5	-1.30893	80693.5	-2.67657											74596	-2.31873	33784.5	-9.03205
30849	-0.088224	80694	1.59589											74596.5	-0.48768	33785	-10.2528
30849.5	0.522128	80694.5	1.59589											74597	-2.31873	33785.5	-7.201
30850	-0.088224	80695	-0.84552											74597.5	-2.92908	33786	-10.8631
30850.5	-0.698575	80695.5	0.375186											74598	-3.53944	33786.5	-9.6424
30851	0.522128	80696	0.985538											74598.5	-2.92908	33787	-10.2528
30851.5	-1.30893	80696.5	-1.45587											74599	-2.92908	33787.5	-9.03205
30852	-0.698575	80697	0.375186											74599.5	-2.31873	33788	-10.2528
30852.5	-1.30893	80697.5	-0.23517											74600	-1.70838	33788.5	-9.03205
30853	-0.698575	80698	-0.23517											74600.5	-2.31873	33789	-8.4217
30853.5	-0.088224	80698.5	-1.45587											74601	0.122673	33789.5	-7.81135
30854	2.35318	80699	-1.45587											74601.5	-1.70838	33790	-6.59064
30854.5	-0.088224	80699.5	0.375186											74602	-1.09803	33790.5	-7.201
30855	-1.30893	80700	-2.67657											74602.5	-2.31873	33791	-9.03205
30855.5	-1.30893	80700.5	-1.45587											74603	-0.48768	33791.5	-9.03205
30856	-1.30893	80701	-0.23517											74603.5	-2.31873	33792	-7.81135
30856.5	0.522128	80701.5	-0.84552											74604	-1.09803	33792.5	-6.59064
30857	-2.52963	80702	-0.84552											74604.5	0.733025	33793	-7.81135
30857.5	-2.52963	80702.5	-0.23517											74605	-2.92908	33793.5	-7.81135
30858	-2.52963	80703	0.375186											74605.5	-2.31873	33794	-9.6424
30858.5	-1.91928	80703.5	-2.06622											74606	-1.70838	33794.5	-7.81135
30859	0.522128	80704	-0.23517											74606.5	-1.09803	33795	-9.03205
30859.5	1.13248	80704.5	-0.23517											74607	-1.70838	33795.5	-7.81135
30860	-0.088224	80705	0.985538											74607.5	-2.31873	33796	-6.59064
30860.5	1.74283	80705.5	-1.45587											74608	0.122673	33796.5	-8.4217
30861	-1.30893	80706	-1.45587											74608.5	-0.48768	33797	-9.03205
30861.5	-0.698575	80706.5	0.375186											74609	-1.70838	33797.5	-9.6424
30862	-1.30893	80707	-0.23517											74609.5	-0.48768	33798	-9.03205
30862.5	-1.30893	80707.5	-1.45587											74610	-1.09803	33798.5	-8.4217
30863	-1.91928	80708	-1.45587											74610.5	-1.09803	33799	-9.03205
30863.5	-1.30893	80708.5	0.375186											74611	-1.70838	33799.5	-9.6424
30864	-1.91928	80709	-0.84552											74611.5	-1.70838	33800	-10.2528
30864.5	-0.698575	80709.5	-1.45587											74612	-3.53944	33800.5	-9.6424
30865	-2.52963	80710	0.375186											74612.5	-4.76014	33801	-10.2528
30865.5	-1.30893	80710.5	-0.84552											74613	-3.53944	33801.5	-7.81135
30866	-0.698575	80711	0.375186											74613.5	-2.31873	33802	-9.03205
30866.5	-0.698575	80711.5	-0.84552											74614	-2.92908	33802.5	-9.6424
30867	-0.698575	80712	-1.45587											74614.5	-2.92908	33803	-7.81135
30867.5	-1.30893	80712.5	0.985538											74615	0.122673	33803.5	-8.4217
30868	-0.088224	80713	-1.45587											74615.5	-2.31873	33804	-7.201
30868.5	-2.52963	80713.5	-1.45587											74616	-2.92908	33804.5	-7.81135
30869	-1.30893	80714	0.375186											74616.5	-2.31873	33805	-8.4217
30869.5	-1.30893	80714.5	0.375186											74617	-2.92908	33805.5	-8.4217
30870	-0.698575	80715	-0.23517											74617.5	-1.70838	33806	-6.59064
30870.5	-1.30893	80715.5	-0.23517											74618	0.122673	33806.5	-7.81135
30871	-2.52963	80716	0.375186											74618.5	-2.92908	33807	-10.8631
30871.5	0.522128	80716.5	-0.84552											74619	-1.09803	33807.5	-6.59064
30872	-0.698575	80717	-0.84552											74619.5	-2.92908	33808	-7.201
30872.5	-0.088224	80717.5	0.375186											74620	-1.70838	33808.5	-9.03205
30873	0.522128	80718	-1.45587											74620.5	-1.09803	33809	-7.201
30873.5	-1.30893	80718.5	0.375186											74621	-1.70838	33809.5	-6.59064
30874	-0.088224	80719	-1.45587											74621.5	-3.53944	33810	-8.4217
30874.5	-0.088224	80719.5	-0.84552											74622	-4.14979	33810.5	-8.4217
30875	1.13248	80720	-0.84552											74622.5	-1.70838	33811	-5.98029
30875.5	0.522128	80720.5	-2.06622											74623	-1.09803	33811.5	-7.201
30876	2.35318	80721	0.375186											74623.5	-1.70838	33812	-6.59064
30876.5	-0.088224	80721.5	0.375186											74624	-3.53944	33812.5	-7.201
30877	1.13248	80722	1.59589											74624.5	-2.92908	33813	-7.201
30877.5	1.13248	80722.5	-0.84552											74625	-2.31873	33813.5	-9.6424
30878	0.522128	80723	-1.45587											74625.5	0.122673	33814	-9.03205
30878.5	-0.698575	80723.5	0.985538											74626	-5.37049	33814.5	-9.03205
30879	-2.52963	80724	0.375186											74626.5	-1.09803	33815	-9.6424
30879.5	-0.088224	80724.5	0.985538											74627	-1.70838	33815.5	-9.03205
30880	1.13248	80725	-0.23517											74627.5	-2.31873	33816	-9.03205
30880.5	0.522128	80725.5	-0.23517											74628	1.34338	33816.5	-6.59064
30881	-0.088224	80726	-0.84552											74628.5	-2.92908	33817	-9.03205
30881.5	1.13248	80726.5	-0.23517											74629	-3.53944	33817.5	-8.4217
30882	0.522128	80727	-1.45587											74629.5	-0.48768	33818	-7.81135
30882.5	1.74283	80727.5	-0.23517											74630	-1.70838	33818.5	-7.81135
30883	-0.088224	80728	0.985538											74630.5	-0.48768	33819	-7.81135
30883.5	-0.088224	80728.5	-1.45587											74631	-1.09803	33819.5	-10.2528
30884	-1.30893	80729	-0.84552											74631.5	-2.92908	33820	-8.4217
30884.5	1.13248	80729.5	-0.84552											74632	-2.31873	33820.5	-7.201
30885	0.522128	80730	1.59589											74632.5	-2.31873	33821	-7.201
30885.5	0.522128	80730.5	0.985538											74633	0.122673	33821.5	-8.4217
30886	0.522128	80731	0.375186											74633.5	0.733025	33822	-8.4217
30886.5	-1.30893	80731.5	-0.84552											74634	0.122673	33822.5	-8.4217
30887	1.74283	80732	-0.84552											74634.5	-1.09803	33823	-7.81135
30887.5	1.13248	80732.5	0.375186											74635	-0.48768	33823.5	-8.4217
30888	2.35318	80733	0.985538											74635.5	-1.09803	33824	-10.2528
30888.5	0.522128	80733.5	-0.84552											74636	1.95373	33824.5	-5.98029
30889	-0.088224	80734	-0.84552											74636.5	0.733025	33825	-7.81135
30889.5	4.18424	80734.5	0.375186											74637	0.733025	33825.5	-7.201
30890	1.13248	80735	-0.84552											74637.5	3.78478	33826	-7.201
30890.5	-0.698575	80735.5	-0.84552											74638	2.56408	33826.5	-7.81135
30891	-0.088224	80736	0.375186											74638.5	0.733025	33827	-9.03205
30891.5	0.522128	80736.5	-0.84552											74639	1.95373	33827.5	-7.201
30892	1.13248	80737	-0.23517											74639.5	0.733025	33828	-7.81135
30892.5	1.74283	80737.5	-2.06622											74640	-1.09803	33828.5	-8.4217
30893	0.522128	80738	-0.84552											74640.5	-0.48768	33829	-7.201
30893.5	0.522128	80738.5	-2.06622											74641	2.56408	33829.5	-9.03205
30894	2.96353	80739	1.59589											74641.5	0.122673	33830	-10.2528
30894.5	0.522128	80739.5	-1.45587											74642	0.733025	33830.5	-7.201
30895	-1.30893	80740	0.375186											74642.5	0.122673	33831	-9.03205
30895.5	0.522128	80740.5	-0.23517											74643	0.122673	33831.5	-10.8631
30896	-1.30893	80741	-0.84552											74643.5	-0.48768	33832	-5.98029
30896.5	-0.698575	80741.5	0.985538											74644	-1.70838	33832.5	-9.03205
30897	1.13248	80742	-0.23517											74644.5	0.733025	33833	-7.201
30897.5	-1.30893	80742.5	-0.23517											74645	0.122673	33833.5	-10.2528
30898	0.522128	80743	2.20624											74645.5	-4.14979	33834	-9.03205
30898.5	1.13248	80743.5	0.985538											74646	-2.31873	33834.5	-9.6424
30899	-0.088224	80744	-3.28692											74646.5	-2.31873	33835	-9.6424
30899.5	1.13248	80744.5	0.375186											74647	-1.70838	33835.5	-7.81135
30900	0.522128	80745	-0.23517											74647.5	-4.76014	33836	-9.6424
30900.5	1.74283	80745.5	0.985538											74648	-3.53944	33836.5	-7.81135
30901	0.522128	80746	-0.84552											74648.5	-3.53944	33837	-8.4217
30901.5	1.13248	80746.5	0.985538											74649	-3.53944	33837.5	-7.81135
30902	0.522128	80747	-0.23517											74649.5	-4.76014	33838	-4.14924
30902.5	-1.30893	80747.5	-0.23517											74650	-2.31873	33838.5	-1.70783
30903	0.522128	80748	1.59589											74650.5	-2.92908	33839	-2.31818
30903.5	0.522128	80748.5	1.59589											74651	-3.53944	33839.5	-0.48713
30904	-0.088224	80749	0.985538											74651.5	-1.09803	33840	0.123222
30904.5	1.13248	80749.5	1.59589											74652	-2.92908	33840.5	0.123222
30905	0.522128	80750	0.375186											74652.5	-2.31873	33841	-1.09748
30905.5	-0.698575	80750.5	-0.23517											74653	-1.70838	33841.5	0.123222
30906	1.13248	80751	-0.84552											74653.5	-1.70838	33842	-0.48713
30906.5	1.13248	80751.5	-0.23517											74654	-1.09803	33842.5	-3.53889
30907	0.522128	80752	-0.84552											74654.5	-1.09803	33843	-1.09748
30907.5	1.13248	80752.5	-0.23517											74655	-1.70838	33843.5	-0.48713
30908	-0.088224	80753	0.375186											74655.5	-0.48768	33844	-2.31818
30908.5	2.35318	80753.5	-1.45587											74656	0.122673	33844.5	-3.53889
30909	1.74283	80754	-2.06622											74656.5	-1.09803	33845	-2.31818
30909.5	2.35318	80754.5	0.375186											74657	0.733025	33845.5	-2.31818
30910	1.13248	80755	-0.23517											74657.5	-1.70838	33846	-2.31818
30910.5	0.522128	80755.5	-0.23517											74658	-1.09803	33846.5	-3.53889
30911	3.57389	80756	0.985538											74658.5	-1.70838	33847	-3.53889
30911.5	1.13248	80756.5	-0.84552											74659	-2.31873	33847.5	-2.92854
30912	0.522128	80757	0.375186											74659.5	-2.92908	33848	-2.92854
30912.5	0.522128	80757.5	-0.84552											74660	-1.70838	33848.5	-2.31818
30913	-0.088224	80758	-0.84552											74660.5	-2.31873	33849	-2.92854
30913.5	1.74283	80758.5	0.375186											74661	-1.09803	33849.5	-2.31818
30914	0.522128	80759	1.59589											74661.5	0.733025	33850	-2.31818
30914.5	-1.30893	80759.5	-2.06622											74662	-1.09803	33850.5	-2.92854
30915	-0.088224	80760	0.375186											74662.5	-1.70838	33851	-3.53889
30915.5	-0.698575	80760.5	-0.23517											74663	-1.70838	33851.5	-3.53889
30916	-0.088224	80761	0.985538											74663.5	-2.31873	33852	-5.36994
30916.5	0.522128	80761.5	0.985538											74664	-0.48768	33852.5	-5.36994
30917	-1.30893	80762	0.375186											74664.5	-2.31873	33853	-5.36994
30917.5	-0.088224	80762.5	-0.84552											74665	0.733025	33853.5	-5.36994
30918	-0.088224	80763	-1.45587											74665.5	-1.09803	33854	-5.98029
30918.5	-1.30893	80763.5	1.59589											74666	-2.31873	33854.5	-6.59064
30919	-1.30893	80764	-0.84552											74666.5	0.122673	33855	-5.98029
30919.5	-0.088224	80764.5	0.375186											74667	-1.70838	33855.5	-6.59064
30920	-2.52963	80765	-0.23517											74667.5	-1.09803	33856	-5.98029
30920.5	-0.698575	80765.5	0.985538											74668	-1.70838	33856.5	-4.75959
30921	1.74283	80766	-1.45587											74668.5	0.122673	33857	-5.98029
30921.5	0.522128	80766.5	0.375186											74669	-1.70838	33857.5	-7.81135
30922	1.13248	80767	-1.45587											74669.5	-1.70838	33858	-6.59064
30922.5	1.13248	80767.5	-0.84552											74670	-1.09803	33858.5	-5.98029
30923	0.522128	80768	0.985538											74670.5	0.122673	33859	-5.36994
30923.5	1.74283	80768.5	2.20624											74671	0.733025	33859.5	-7.201
30924	2.35318	80769	-0.84552											74671.5	0.733025	33860	-5.98029
30924.5	0.522128	80769.5	-0.84552											74672	-1.09803	33860.5	-5.36994
30925	-0.088224	80770	0.375186											74672.5	0.122673	33861	-6.59064
30925.5	1.13248	80770.5	-1.45587											74673	0.733025	33861.5	-4.75959
30926	0.522128	80771	0.375186											74673.5	0.122673	33862	-5.98029
30926.5	0.522128	80771.5	-0.84552											74674	-1.70838	33862.5	-4.75959
30927	2.35318	80772	0.375186											74674.5	-1.09803	33863	-5.36994
30927.5	1.13248	80772.5	-0.84552											74675	-1.09803	33863.5	-8.4217
30928	0.522128	80773	-0.23517											74675.5	-1.09803	33864	-5.98029
30928.5	-0.088224	80773.5	-0.84552											74676	0.733025	33864.5	-5.98029
30929	0.522128	80774	0.375186											74676.5	-1.09803	33865	-7.201
30929.5	-1.30893	80774.5	-0.84552											74677	-1.09803	33865.5	-8.4217
30930	-0.088224	80775	0.375186											74677.5	-0.48768	33866	-6.59064
30930.5	-2.52963	80775.5	-0.23517											74678	-1.70838	33866.5	-6.59064
30931	-1.30893	80776	0.375186											74678.5	-1.09803	33867	-7.201
30931.5	-2.52963	80776.5	0.985538											74679	-1.70838	33867.5	-5.98029
30932	0.522128	80777	0.375186											74679.5	-1.70838	33868	-7.201
30932.5	1.13248	80777.5	0.375186											74680	-1.70838	33868.5	-8.4217
30933	-0.088224	80778	-0.84552											74680.5	-2.31873	33869	-8.4217
30933.5	-2.52963	80778.5	0.375186											74681	-1.70838	33869.5	-8.4217
30934	-3.13998	80779	-1.45587											74681.5	0.122673	33870	-9.03205
30934.5	-2.52963	80779.5	2.20624											74682	-1.70838	33870.5	-7.81135
30935	-0.698575	80780	-0.84552											74682.5	-0.48768	33871	-8.4217
30935.5	-2.52963	80780.5	-0.23517											74683	0.122673	33871.5	-8.4217
30936	-2.52963	80781	0.985538											74683.5	-1.70838	33872	-6.59064
30936.5	1.13248	80781.5	0.375186											74684	0.122673	33872.5	-7.201
30937	1.13248	80782	-0.23517											74684.5	-1.09803	33873	-8.4217
30937.5	-0.698575	80782.5	-0.84552											74685	0.733025	33873.5	-5.98029
30938	-0.698575	80783	-1.45587											74685.5	-2.31873	33874	-7.201
30938.5	-0.698575	80783.5	0.375186											74686	-0.48768	33874.5	-6.59064
30939	1.13248	80784	2.20624											74686.5	-1.09803	33875	-7.201
30939.5	-0.698575	80784.5	-0.23517											74687	-1.09803	33875.5	-7.201
30940	0.522128	80785	0.985538											74687.5	-1.09803	33876	-5.98029
30940.5	1.74283	80785.5	0.985538											74688	1.34338	33876.5	-8.4217
30941	-0.088224	80786	0.985538											74688.5	-0.48768	33877	-7.81135
30941.5	-0.088224	80786.5	-0.84552											74689	0.733025	33877.5	-5.98029
30942	0.522128	80787	-0.23517											74689.5	-1.09803	33878	-7.201
30942.5	-0.088224	80787.5	-0.84552											74690	0.733025	33878.5	-7.201
30943	-0.698575	80788	-0.23517											74690.5	0.122673	33879	-7.201
30943.5	-1.30893	80788.5	-1.45587											74691	1.34338	33879.5	-7.81135
30944	-0.698575	80789	1.59589											74691.5	-1.70838	33880	-10.2528
30944.5	-0.088224	80789.5	0.375186											74692	0.122673	33880.5	-8.4217
30945	-0.088224	80790	-0.23517											74692.5	1.34338	33881	-9.03205
30945.5	-0.698575	80790.5	-0.23517											74693	-1.70838	33881.5	-7.81135
30946	-1.30893	80791	0.985538											74693.5	0.733025	33882	-7.81135
30946.5	-3.75033	80791.5	-0.84552											74694	-2.31873	33882.5	-8.4217
30947	-0.698575	80792	0.375186											74694.5	0.122673	33883	-9.03205
30947.5	-0.088224	80792.5	-2.06622											74695	0.122673	33883.5	-8.4217
30948	-0.088224	80793	1.59589											74695.5	-1.09803	33884	-8.4217
30948.5	-0.698575	80793.5	-0.84552											74696	-1.09803	33884.5	-9.03205
30949	-0.698575	80794	1.59589											74696.5	-2.31873	33885	-7.81135
30949.5	-0.698575	80794.5	-1.45587											74697	-2.31873	33885.5	-9.6424
30950	-0.088224	80795	0.985538											74697.5	-0.48768	33886	-9.6424
30950.5	-1.30893	80795.5	0.985538											74698	0.122673	33886.5	-7.81135
30951	-1.91928	80796	0.985538											74698.5	-1.70838	33887	-9.03205
30951.5	-0.088224	80796.5	-0.84552											74699	-0.48768	33887.5	-7.201
30952	-1.30893	80797	0.375186											74699.5	0.733025	33888	-9.6424
30952.5	-1.30893	80797.5	-0.23517											74700	-1.09803	33888.5	-7.81135
30953	-1.30893	80798	0.985538											74700.5	0.122673	33889	-8.4217
30953.5	1.13248	80798.5	0.985538											74701	-0.48768	33889.5	-9.03205
30954	0.522128	80799	0.985538											74701.5	-2.31873	33890	-6.59064
30954.5	1.13248	80799.5	0.985538											74702	-0.48768	33890.5	-8.4217
30955	0.522128	80800	-0.23517											74702.5	-1.09803	33891	-8.4217
30955.5	-0.088224	80800.5	-0.84552											74703	-2.31873	33891.5	-8.4217
30956	-0.088224	80801	-1.45587											74703.5	-1.09803	33892	-6.59064
30956.5	1.13248	80801.5	-0.84552											74704	-1.09803	33892.5	-9.03205
30957	1.13248	80802	0.375186											74704.5	0.733025	33893	-6.59064
30957.5	0.522128	80802.5	0.375186											74705	-2.31873	33893.5	-9.03205
30958	2.35318	80803	-0.23517											74705.5	-1.09803	33894	-7.201
30958.5	1.13248	80803.5	0.985538											74706	1.95373	33894.5	-7.81135
30959	2.35318	80804	-1.45587											74706.5	2.56408	33895	-9.03205
30959.5	-0.088224	80804.5	0.375186											74707	0.733025	33895.5	-8.4217
30960	0.522128	80805	-0.84552											74707.5	-2.31873	33896	-7.81135
30960.5	1.13248	80805.5	-2.06622											74708	0.122673	33896.5	-7.201
30961	0.522128	80806	1.59589											74708.5	1.95373	33897	-8.4217
30961.5	0.522128	80806.5	-1.45587											74709	0.733025	33897.5	-7.201
30962	-0.698575	80807	0.985538											74709.5	-1.70838	33898	-7.81135
30962.5	-0.088224	80807.5	-0.84552											74710	0.733025	33898.5	-7.81135
30963	-0.088224	80808	0.985538											74710.5	-1.70838	33899	-8.4217
30963.5	1.74283	80808.5	-1.45587											74711	1.34338	33899.5	-8.4217
30964	-0.698575	80809	-1.45587											74711.5	0.733025	33900	-8.4217
30964.5	-0.088224	80809.5	0.375186											74712	-0.48768	33900.5	-8.4217
30965	-0.088224	80810	-1.45587											74712.5	3.78478	33901	-9.6424
30965.5	-0.088224	80810.5	0.375186											74713	0.122673	33901.5	-9.6424
30966	-0.698575	80811	0.375186											74713.5	0.122673	33902	-10.2528
30966.5	-0.698575	80811.5	0.375186											74714	-0.48768	33902.5	-9.03205
30967	0.522128	80812	0.375186											74714.5	-0.48768	33903	-10.8631
30967.5	1.13248	80812.5	-0.84552											74715	-1.09803	33903.5	-9.6424
30968	1.13248	80813	-0.23517											74715.5	0.122673	33904	-10.2528
30968.5	1.13248	80813.5	1.59589											74716	-2.31873	33904.5	-8.4217
30969	1.13248	80814	1.59589											74716.5	-2.92908	33905	-6.59064
30969.5	4.18424	80814.5	-0.84552											74717	-2.31873	33905.5	-9.03205
30970	-0.088224	80815	0.375186											74717.5	-3.53944	33906	-8.4217
30970.5	1.74283	80815.5	0.375186											74718	-3.53944	33906.5	-9.03205
30971	1.13248	80816	0.985538											74718.5	-2.31873	33907	-8.4217
30971.5	-0.088224	80816.5	-0.84552											74719	-2.31873	33907.5	-8.4217
30972	1.13248	80817	0.375186											74719.5	-2.31873	33908	-8.4217
30972.5	-0.088224	80817.5	0.985538											74720	-1.09803	33908.5	-9.03205
30973	1.13248	80818	-1.45587											74720.5	0.122673	33909	-6.59064
30973.5	1.13248	80818.5	0.985538											74721	-0.48768	33909.5	-9.03205
30974	2.96353	80819	0.375186											74721.5	-1.09803	33910	-7.81135
30974.5	-0.088224	80819.5	-0.84552											74722	0.733025	33910.5	-7.201
30975	3.57389	80820	-0.23517											74722.5	-0.48768	33911	-7.81135
30975.5	0.522128	80820.5	-0.23517											74723	-0.48768	33911.5	-7.201
30976	1.13248	80821	0.375186											74723.5	-1.70838	33912	-7.201
30976.5	0.522128	80821.5	-0.84552											74724	-1.70838	33912.5	-8.4217
30977	-0.088224	80822	-2.06622											74724.5	-1.09803	33913	-7.81135
30977.5	-0.088224	80822.5	-0.23517											74725	0.122673	33913.5	-8.4217
30978	-0.698575	80823	-1.45587											74725.5	-1.09803	33914	-7.201
30978.5	-0.698575	80823.5	1.59589											74726	-0.48768	33914.5	-9.03205
30979	-0.698575	80824	0.375186											74726.5	0.122673	33915	-8.4217
30979.5	0.522128	80824.5	0.985538											74727	0.122673	33915.5	-9.6424
30980	-0.088224	80825	-0.23517											74727.5	-2.31873	33916	-10.8631
30980.5	2.35318	80825.5	0.985538											74728	-1.09803	33916.5	-8.4217
30981	-0.088224	80826	-1.45587											74728.5	-2.92908	33917	-9.03205
30981.5	-1.30893	80826.5	0.375186											74729	-2.31873	33917.5	-9.03205
30982	-0.088224	80827	-0.23517											74729.5	-3.53944	33918	-8.4217
30982.5	1.74283	80827.5	0.375186											74730	-0.48768	33918.5	-8.4217
30983	-0.088224	80828	-0.84552											74730.5	-1.09803	33919	-9.03205
30983.5	-0.698575	80828.5	0.375186											74731	-1.70838	33919.5	-8.4217
30984	-0.698575	80829	-0.84552											74731.5	-1.70838	33920	-9.6424
30984.5	0.522128	80829.5	1.59589											74732	-0.48768	33920.5	-8.4217
30985	1.13248	80830	-0.23517											74732.5	-2.92908	33921	-7.81135
30985.5	-0.088224	80830.5	-0.23517											74733	-1.70838	33921.5	-10.2528
30986	-0.088224	80831	0.375186											74733.5	-1.70838	33922	-7.81135
30986.5	-0.698575	80831.5	-0.23517											74734	-2.31873	33922.5	-8.4217
30987	3.57389	80832	0.375186											74734.5	-2.31873	33923	-9.6424
30987.5	-0.088224	80832.5	-0.84552											74735	-1.09803	33923.5	-9.6424
30988	1.13248	80833	-1.45587											74735.5	-0.48768	33924	-9.6424
30988.5	-0.698575	80833.5	-1.45587											74736	-1.70838	33924.5	-8.4217
30989	0.522128	80834	0.375186											74736.5	-0.48768	33925	-7.201
30989.5	-0.088224	80834.5	0.375186											74737	-0.48768	33925.5	-9.6424
30990	1.13248	80835	-1.45587											74737.5	0.122673	33926	-8.4217
30990.5	1.74283	80835.5	-0.84552											74738	0.122673	33926.5	-9.03205
30991	1.13248	80836	-1.45587											74738.5	-0.48768	33927	-7.81135
30991.5	-0.088224	80836.5	-2.06622											74739	1.34338	33927.5	-8.4217
30992	0.522128	80837	0.985538											74739.5	0.122673	33928	-8.4217
30992.5	1.13248	80837.5	0.985538											74740	-2.31873	33928.5	-7.81135
30993	0.522128	80838	-1.45587											74740.5	1.34338	33929	-9.03205
30993.5	1.74283	80838.5	-1.45587											74741	1.34338	33929.5	-8.4217
30994	-0.698575	80839	-1.45587											74741.5	0.733025	33930	-9.03205
30994.5	0.522128	80839.5	0.375186											74742	0.122673	33930.5	-7.81135
30995	0.522128	80840	-0.23517											74742.5	2.56408	33931	-8.4217
30995.5	-0.698575	80840.5	0.375186											74743	-1.09803	33931.5	-8.4217
30996	-1.30893	80841	0.375186											74743.5	-0.48768	33932	-9.6424
30996.5	-0.088224	80841.5	-0.23517											74744	1.34338	33932.5	-8.4217
30997	-1.91928	80842	0.985538											74744.5	-0.48768	33933	-9.03205
30997.5	-0.088224	80842.5	-0.84552											74745	-1.09803	33933.5	-9.03205
30998	-0.698575	80843	0.985538											74745.5	-1.09803	33934	-9.03205
30998.5	-0.088224	80843.5	-2.67657											74746	-0.48768	33934.5	-9.6424
30999	0.522128	80844	-3.28692											74746.5	-1.70838	33935	-9.6424
30999.5	-0.088224	80844.5	-3.89727											74747	0.122673	33935.5	-9.03205
31000	-0.088224	80845	-5.11798											74747.5	-1.09803	33936	-9.6424
31000.5	-0.088224	80845.5	-5.72833											74748	-1.09803	33936.5	-9.6424
31001	0.522128	80846	-6.33868											74748.5	-1.09803	33937	-8.4217
31001.5	-0.698575	80846.5	-5.72833											74749	-1.09803	33937.5	-9.6424
31002	-2.52963	80847	-6.33868											74749.5	0.122673	33938	-9.03205
31002.5	1.13248	80847.5	-3.89727											74750	-1.70838	33938.5	-8.4217
31003	2.35318	80848	-5.11798											74750.5	-1.70838	33939	-8.4217
31003.5	-0.698575	80848.5	-4.50763											74751	-1.70838	33939.5	-7.81135
31004	-0.088224	80849	-3.28692											74751.5	-0.48768	33940	-5.98029
31004.5	1.13248	80849.5	-4.50763											74752	-1.09803	33940.5	-8.4217
31005	0.522128	80850	-2.67657											74752.5	-1.09803	33941	-8.4217
31005.5	-0.088224	80850.5	-1.45587											74753	0.122673	33941.5	-9.03205
31006	-0.088224	80851	-1.45587											74753.5	-1.09803	33942	-9.6424
31006.5	2.35318	80851.5	-2.06622											74754	0.733025	33942.5	-11.4735
31007	0.522128	80852	-2.06622											74754.5	0.733025	33943	-6.59064
31007.5	1.74283	80852.5	-2.67657											74755	-1.70838	33943.5	-7.201
31008	1.13248	80853	-0.84552											74755.5	1.95373	33944	-7.201
31008.5	1.74283	80853.5	-2.67657											74756	1.34338	33944.5	-8.4217
31009	0.522128	80854	-2.06622											74756.5	-1.09803	33945	-9.03205
31009.5	-0.698575	80854.5	-2.06622											74757	-1.70838	33945.5	-8.4217
31010	0.522128	80855	-0.84552											74757.5	-0.48768	33946	-9.03205
31010.5	0.522128	80855.5	-2.06622											74758	-1.09803	33946.5	-9.6424
31011	1.13248	80856	-1.45587											74758.5	0.733025	33947	-10.2528
31011.5	-0.088224	80856.5	-0.84552											74759	-0.48768	33947.5	-10.2528
31012	-1.30893	80857	-0.23517											74759.5	0.733025	33948	-11.4735
31012.5	1.13248	80857.5	-1.45587											74760	-1.09803	33948.5	-8.4217
31013	-1.30893	80858	-2.67657											74760.5	0.733025	33949	-7.81135
31013.5	-0.698575	80858.5	-0.23517											74761	-1.09803	33949.5	-9.6424
31014	0.522128	80859	-0.23517											74761.5	-1.70838	33950	-9.03205
31014.5	-0.698575	80859.5	-2.06622											74762	0.122673	33950.5	-9.6424
31015	0.522128	80860	-1.45587											74762.5	-1.09803	33951	-7.81135
31015.5	-1.30893	80860.5	0.375186											74763	-2.92908	33951.5	-9.6424
31016	-0.698575	80861	-0.23517											74763.5	-0.48768	33952	-10.2528
31016.5	-0.698575	80861.5	-0.23517											74764	-0.48768	33952.5	-10.2528
31017	-0.698575	80862	0.375186											74764.5	-1.09803	33953	-9.6424
31017.5	1.13248	80862.5	0.375186											74765	-0.48768	33953.5	-8.4217
31018	-2.52963	80863	-0.84552											74765.5	-1.70838	33954	-10.8631
31018.5	-0.088224	80863.5	-0.84552											74766	-1.09803	33954.5	-9.6424
31019	-0.698575	80864	0.985538											74766.5	-2.31873	33955	-9.6424
31019.5	-0.698575	80864.5	-0.84552											74767	-2.31873	33955.5	-8.4217
31020	-0.088224	80865	0.375186											74767.5	-0.48768	33956	-7.201
31020.5	-0.088224	80865.5	-1.45587											74768	-1.70838	33956.5	-9.03205
31021	-0.088224	80866	-0.23517											74768.5	-2.92908	33957	-10.2528
31021.5	1.13248	80866.5	-0.84552											74769	-3.53944	33957.5	-8.4217
31022	-1.30893	80867	1.59589											74769.5	-1.70838	33958	-7.201
31022.5	-1.30893	80867.5	0.375186											74770	-2.31873	33958.5	-9.03205
31023	1.13248	80868	0.375186											74770.5	-1.09803	33959	-9.03205
31023.5	-0.088224	80868.5	-0.84552											74771	-1.70838	33959.5	-10.2528
31024	-0.088224	80869	0.985538											74771.5	-1.70838	33960	-7.201
31024.5	1.74283	80869.5	-0.84552											74772	-2.31873	33960.5	-8.4217
31025	1.74283	80870	0.375186											74772.5	-2.92908	33961	-10.2528
31025.5	0.522128	80870.5	-0.84552											74773	-0.48768	33961.5	-7.81135
31026	0.522128	80871	1.59589											74773.5	-2.92908	33962	-8.4217
31026.5	0.522128	80871.5	2.20624											74774	-1.09803	33962.5	-9.03205
31027	-0.088224	80872	-0.23517											74774.5	-1.70838	33963	-9.6424
31027.5	0.522128	80872.5	-0.23517											74775	-1.09803	33963.5	-9.6424
31028	-0.088224	80873	-0.84552											74775.5	0.733025	33964	-11.4735
31028.5	-0.698575	80873.5	0.375186											74776	0.122673	33964.5	-10.2528
31029	-1.30893	80874	-0.84552											74776.5	0.122673	33965	-8.4217
31029.5	-1.91928	80874.5	-0.84552											74777	-0.48768	33965.5	-7.201
31030	0.522128	80875	-0.84552											74777.5	0.122673	33966	-9.6424
31030.5	-0.088224	80875.5	-1.45587											74778	-2.31873	33966.5	-7.81135
31031	-0.698575	80876	0.375186											74778.5	-0.48768	33967	-8.4217
31031.5	-0.088224	80876.5	-1.45587											74779	-1.09803	33967.5	-8.4217
31032	-1.30893	80877	0.985538											74779.5	-0.48768	33968	-8.4217
31032.5	-0.088224	80877.5	0.375186											74780	-2.31873	33968.5	-9.03205
31033	-0.698575	80878	0.375186											74780.5	-1.09803	33969	-8.4217
31033.5	-0.698575	80878.5	-0.84552											74781	0.122673	33969.5	-7.81135
31034	0.522128	80879	2.20624											74781.5	-1.09803	33970	-8.4217
31034.5	0.522128	80879.5	0.985538											74782	-1.70838	33970.5	-5.98029
31035	-0.698575	80880	0.375186											74782.5	-1.70838	33971	-7.201
31035.5	-1.91928	80880.5	-0.23517											74783	-0.48768	33971.5	-4.75959
31036	-1.30893	80881	-0.23517											74783.5	-0.48768	33972	-1.09748
31036.5	-0.088224	80881.5	0.375186											74784	-1.70838	33972.5	1.34393
31037	-0.698575	80882	2.20624											74784.5	-1.70838	33973	1.95428
31037.5	-0.088224	80882.5	-0.23517											74785	-0.48768	33973.5	0.123222
31038	1.13248	80883	-0.84552											74785.5	-2.31873	33974	1.95428
31038.5	-1.30893	80883.5	0.985538											74786	0.122673	33974.5	1.95428
31039	-1.30893	80884	-0.84552											74786.5	-0.48768	33975	1.34393
31039.5	-0.088224	80884.5	0.375186											74787	-2.31873	33975.5	3.78533
31040	-0.698575	80885	0.375186											74787.5	1.34338	33976	3.17498
31040.5	-2.52963	80885.5	-2.06622											74788	1.34338	33976.5	2.56463
31041	-1.30893	80886	-0.23517											74788.5	-1.70838	33977	0.123222
31041.5	0.522128	80886.5	0.375186											74789	0.733025	33977.5	1.95428
31042	-0.088224	80887	0.375186											74789.5	-1.09803	33978	0.733574
31042.5	-0.088224	80887.5	-0.84552											74790	0.122673	33978.5	-1.09748
31043	1.13248	80888	0.375186											74790.5	-1.70838	33979	0.733574
31043.5	0.522128	80888.5	0.375186											74791	0.733025	33979.5	0.123222
31044	-0.698575	80889	-0.23517											74791.5	1.34338	33980	-1.09748
31044.5	-0.698575	80889.5	-0.84552											74792	-0.48768	33980.5	0.123222
31045	-0.698575	80890	-2.06622											74792.5	0.733025	33981	-2.92854
31045.5	-0.698575	80890.5	-0.84552											74793	0.122673	33981.5	-2.31818
31046	-0.088224	80891	-0.84552											74793.5	0.122673	33982	-3.53889
31046.5	-0.088224	80891.5	-0.23517											74794	1.34338	33982.5	-3.53889
31047	-0.088224	80892	0.375186											74794.5	-0.48768	33983	-4.75959
31047.5	-0.698575	80892.5	0.375186											74795	-1.70838	33983.5	-4.75959
31048	-0.698575	80893	0.985538											74795.5	-1.09803	33984	-2.31818
31048.5	0.522128	80893.5	0.375186											74796	0.122673	33984.5	-2.92854
31049	-0.088224	80894	-0.23517											74796.5	0.122673	33985	-3.53889
31049.5	-1.30893	80894.5	-0.23517											74797	-1.09803	33985.5	-5.36994
31050	-0.088224	80895	-0.84552											74797.5	0.733025	33986	-4.75959
31050.5	-0.698575	80895.5	0.985538											74798	0.122673	33986.5	-3.53889
31051	1.13248	80896	0.985538											74798.5	-1.70838	33987	-2.31818
31051.5	1.13248	80896.5	-0.84552											74799	-1.70838	33987.5	-4.14924
31052	-0.698575	80897	-0.23517											74799.5	0.122673	33988	-3.53889
31052.5	-1.30893	80897.5	-0.23517											74800	0.733025	33988.5	-3.53889
31053	1.13248	80898	1.59589											74800.5	-2.31873	33989	-4.14924
31053.5	-1.30893	80898.5	0.985538											74801	-0.48768	33989.5	-5.36994
31054	-0.088224	80899	0.985538											74801.5	0.122673	33990	-4.14924
31054.5	-0.088224	80899.5	-0.84552											74802	1.34338	33990.5	-3.53889
31055	-0.088224	80900	0.985538											74802.5	0.122673	33991	-4.14924
31055.5	1.74283	80900.5	0.375186											74803	-0.48768	33991.5	-5.98029
31056	1.74283	80901	0.985538											74803.5	1.34338	33992	-3.53889
31056.5	0.522128	80901.5	-0.23517											74804	-0.48768	33992.5	-4.75959
31057	1.13248	80902	0.375186											74804.5	0.733025	33993	-4.14924
31057.5	2.96353	80902.5	0.985538											74805	-2.31873	33993.5	-4.75959
31058	1.74283	80903	-0.23517											74805.5	1.34338	33994	-5.98029
31058.5	1.74283	80903.5	-0.23517											74806	-1.70838	33994.5	-4.75959
31059	1.74283	80904	-2.06622											74806.5	-1.70838	33995	-3.53889
31059.5	0.522128	80904.5	0.375186											74807	-1.70838	33995.5	-5.98029
31060	1.74283	80905	-0.23517											74807.5	0.733025	33996	-4.75959
31060.5	0.522128	80905.5	1.59589											74808	0.122673	33996.5	-5.98029
31061	3.57389	80906	-0.84552											74808.5	0.122673	33997	-5.36994
31061.5	0.522128	80906.5	0.375186											74809	-1.09803	33997.5	-7.201
31062	-0.088224	80907	-0.23517											74809.5	-1.70838	33998	-5.98029
31062.5	-0.088224	80907.5	-0.23517											74810	-2.31873	33998.5	-6.59064
31063	0.522128	80908	-0.23517											74810.5	0.733025	33999	-5.36994
31063.5	1.13248	80908.5	-0.23517											74811	0.122673	33999.5	-8.4217
31064	2.35318	80909	-2.06622											74811.5	0.122673	34000	-4.14924
31064.5	1.13248	80909.5	2.20624											74812	-1.09803	34000.5	-6.59064
31065	1.13248	80910	0.375186											74812.5	-1.70838	34001	-5.98029
31065.5	-0.698575	80910.5	0.375186											74813	-0.48768	34001.5	-7.201
31066	-0.698575	80911	1.59589											74813.5	-1.70838	34002	-5.98029
31066.5	-0.088224	80911.5	-0.23517											74814	-1.70838	34002.5	-6.59064
31067	-0.088224	80912	0.985538											74814.5	0.122673	34003	-8.4217
31067.5	-0.698575	80912.5	0.375186											74815	-1.09803	34003.5	-8.4217
31068	-0.698575	80913	0.375186											74815.5	-0.48768	34004	-5.36994
31068.5	0.522128	80913.5	0.985538											74816	-2.31873	34004.5	-7.201
31069	-1.91928	80914	-0.23517											74816.5	-1.09803	34005	-5.98029
31069.5	-2.52963	80914.5	-0.84552											74817	-1.09803	34005.5	-5.98029
31070	-0.088224	80915	-0.84552											74817.5	-1.70838	34006	-5.98029
31070.5	0.522128	80915.5	1.59589											74818	-1.70838	34006.5	-5.98029
31071	-0.698575	80916	0.985538											74818.5	-1.70838	34007	-8.4217
31071.5	-0.088224	80916.5	0.375186											74819	-0.48768	34007.5	-6.59064
31072	-0.698575	80917	0.985538											74819.5	-1.09803	34008	-4.75959
31072.5	0.522128	80917.5	0.985538											74820	0.122673	34008.5	-4.14924
31073	-0.088224	80918	2.20624											74820.5	0.122673	34009	-7.201
31073.5	0.522128	80918.5	-0.23517											74821	-0.48768	34009.5	-7.201
31074	1.13248	80919	0.375186											74821.5	0.733025	34010	-5.36994
31074.5	-0.698575	80919.5	-0.23517											74822	-1.09803	34010.5	-5.36994
31075	0.522128	80920	-0.84552											74822.5	0.122673	34011	-5.36994
31075.5	1.13248	80920.5	0.985538											74823	0.122673	34011.5	-5.98029
31076	0.522128	80921	-0.84552											74823.5	-1.09803	34012	-5.98029
31076.5	-0.088224	80921.5	-0.23517											74824	-2.31873	34012.5	-5.36994
31077	-0.088224	80922	0.985538											74824.5	0.733025	34013	-5.98029
31077.5	-0.698575	80922.5	-2.06622											74825	0.122673	34013.5	-7.201
31078	-1.30893	80923	-0.84552											74825.5	1.34338	34014	-5.98029
31078.5	-0.698575	80923.5	0.985538											74826	-0.48768	34014.5	-9.03205
31079	-0.088224	80924	0.375186											74826.5	0.122673	34015	-7.201
31079.5	-0.698575	80924.5	-2.06622											74827	-0.48768	34015.5	-7.81135
31080	-1.30893	80925	1.59589											74827.5	0.733025	34016	-9.03205
31080.5	-0.698575	80925.5	-2.06622											74828	-0.48768	34016.5	-8.4217
31081	-1.91928	80926	-1.45587											74828.5	-0.48768	34017	-8.4217
31081.5	-0.088224	80926.5	0.985538											74829	-0.48768	34017.5	-7.81135
31082	0.522128	80927	-0.23517											74829.5	0.733025	34018	-5.36994
31082.5	-0.088224	80927.5	0.985538											74830	-0.48768	34018.5	-8.4217
31083	-0.088224	80928	-1.45587											74830.5	1.95373	34019	-8.4217
31083.5	-0.088224	80928.5	1.59589											74831	-1.09803	34019.5	-8.4217
31084	-1.30893	80929	0.375186											74831.5	1.34338	34020	-9.03205
31084.5	-1.30893	80929.5	0.985538											74832	1.34338	34020.5	-8.4217
31085	-1.30893	80930	0.985538											74832.5	1.95373	34021	-7.81135
31085.5	-0.698575	80930.5	-0.84552											74833	1.95373	34021.5	-9.03205
31086	-2.52963	80931	0.985538											74833.5	4.39513	34022	-7.81135
31086.5	-1.91928	80931.5	1.59589											74834	0.733025	34022.5	-7.201
31087	-0.088224	80932	-0.84552											74834.5	2.56408	34023	-8.4217
31087.5	-0.698575	80932.5	-0.84552											74835	2.56408	34023.5	-7.201
31088	-1.91928	80933	0.375186											74835.5	3.17443	34024	-8.4217
31088.5	-0.698575	80933.5	0.985538											74836	3.78478	34024.5	-8.4217
31089	-0.088224	80934	-0.23517											74836.5	3.17443	34025	-6.59064
31089.5	-1.30893	80934.5	0.985538											74837	3.17443	34025.5	-5.98029
31090	0.522128	80935	-0.23517											74837.5	1.95373	34026	-6.59064
31090.5	-0.088224	80935.5	0.375186											74838	3.17443	34026.5	-7.201
31091	1.13248	80936	-0.84552											74838.5	1.95373	34027	-7.81135
31091.5	-0.698575	80936.5	-0.84552											74839	2.56408	34027.5	-6.59064
31092	-0.698575	80937	-0.84552											74839.5	3.17443	34028	-5.98029
31092.5	-1.30893	80937.5	0.375186											74840	1.95373	34028.5	-7.201
31093	0.522128	80938	-1.45587											74840.5	1.95373	34029	-9.6424
31093.5	-0.088224	80938.5	-0.23517											74841	2.56408	34029.5	-8.4217
31094	-2.52963	80939	-0.23517											74841.5	0.122673	34030	-7.201
31094.5	-0.088224	80939.5	-0.23517											74842	1.34338	34030.5	-9.6424
31095	2.96353	80940	0.375186											74842.5	1.95373	34031	-9.03205
31095.5	-0.698575	80940.5	0.375186											74843	0.733025	34031.5	-9.03205
31096	0.522128	80941	-2.06622											74843.5	1.34338	34032	-8.4217
31096.5	-1.91928	80941.5	-2.06622											74844	1.95373	34032.5	-9.03205
31097	1.13248	80942	0.985538											74844.5	1.34338	34033	-8.4217
31097.5	-0.698575	80942.5	0.375186											74845	0.733025	34033.5	-7.81135
31098	-0.088224	80943	-0.23517											74845.5	0.122673	34034	-8.4217
31098.5	2.35318	80943.5	-0.84552											74846	-0.48768	34034.5	-8.4217
31099	1.13248	80944	-0.84552											74846.5	0.733025	34035	-10.2528
31099.5	-0.698575	80944.5	-2.06622											74847	1.34338	34035.5	-7.81135
31100	-0.698575	80945	0.985538											74847.5	2.56408	34036	-9.6424
31100.5	-1.30893	80945.5	-1.45587											74848	-0.48768	34036.5	-9.03205
31101	-0.088224	80946	-0.84552											74848.5	1.95373	34037	-9.03205
31101.5	-0.088224	80946.5	-0.23517											74849	-1.09803	34037.5	-8.4217
31102	-1.30893	80947	0.375186											74849.5	-0.48768	34038	-8.4217
31102.5	0.522128	80947.5	0.375186											74850	-1.09803	34038.5	-8.4217
31103	0.522128	80948	0.375186											74850.5	-2.31873	34039	-7.81135
31103.5	-0.088224	80948.5	-0.23517											74851	-1.09803	34039.5	-7.201
31104	0.522128	80949	0.375186											74851.5	-2.31873	34040	-7.201
31104.5	1.13248	80949.5	-1.45587											74852	0.122673	34040.5	-7.81135
31105	1.74283	80950	0.985538											74852.5	0.122673	34041	-6.59064
31105.5	1.13248	80950.5	0.375186											74853	-1.09803	34041.5	-8.4217
31106	1.74283	80951	-0.84552											74853.5	0.122673	34042	-7.81135
31106.5	-0.088224	80951.5	1.59589											74854	-1.09803	34042.5	-7.81135
31107	-0.698575	80952	-1.45587											74854.5	0.122673	34043	-8.4217
31107.5	1.13248	80952.5	-0.84552											74855	-2.31873	34043.5	-7.81135
31108	0.522128	80953	-2.06622											74855.5	2.56408	34044	-7.201
31108.5	1.13248	80953.5	0.985538											74856	1.95373	34044.5	-6.59064
31109	2.35318	80954	0.375186											74856.5	1.95373	34045	-7.201
31109.5	1.13248	80954.5	-0.84552											74857	0.122673	34045.5	-7.81135
31110	-1.30893	80955	-1.45587											74857.5	-0.48768	34046	-7.81135
31110.5	-0.698575	80955.5	0.985538											74858	1.95373	34046.5	-8.4217
31111	-1.30893	80956	-0.23517											74858.5	3.17443	34047	-9.03205
31111.5	0.522128	80956.5	0.375186											74859	3.17443	34047.5	-9.6424
31112	-0.088224	80957	0.985538											74859.5	0.733025	34048	-9.6424
31112.5	1.13248	80957.5	0.375186											74860	1.34338	34048.5	-7.81135
31113	0.522128	80958	-0.23517											74860.5	1.34338	34049	-7.81135
31113.5	-1.91928	80958.5	0.375186											74861	1.34338	34049.5	-8.4217
31114	0.522128	80959	0.375186											74861.5	0.733025	34050	-11.4735
31114.5	-1.30893	80959.5	-0.23517											74862	-1.09803	34050.5	-9.6424
31115	2.35318	80960	-1.45587											74862.5	1.95373	34051	-10.2528
31115.5	-1.91928	80960.5	0.985538											74863	0.122673	34051.5	-9.6424
31116	-0.088224	80961	-0.23517											74863.5	1.34338	34052	-9.6424
31116.5	-0.698575	80961.5	1.59589											74864	-1.70838	34052.5	-10.8631
31117	-0.698575	80962	-0.23517											74864.5	-0.48768	34053	-9.03205
31117.5	-0.088224	80962.5	-0.84552											74865	0.733025	34053.5	-9.03205
31118	-2.52963	80963	-1.45587											74865.5	0.122673	34054	-9.03205
31118.5	-1.30893	80963.5	-2.06622											74866	0.733025	34054.5	-10.2528
31119	0.522128	80964	0.375186											74866.5	-1.70838	34055	-9.03205
31119.5	-0.698575	80964.5	0.375186											74867	-1.09803	34055.5	-9.03205
31120	-0.698575	80965	-0.23517											74867.5	0.733025	34056	-8.4217
31120.5	-1.91928	80965.5	1.59589											74868	0.122673	34056.5	-7.81135
31121	-0.698575	80966	2.20624											74868.5	-0.48768	34057	-9.03205
31121.5	1.13248	80966.5	-0.23517											74869	-0.48768	34057.5	-8.4217
31122	-0.698575	80967	-0.84552											74869.5	0.122673	34058	-9.03205
31122.5	-0.698575	80967.5	-0.84552											74870	0.122673	34058.5	-8.4217
31123	-0.088224	80968	-0.84552											74870.5	1.95373	34059	-9.03205
31123.5	-1.30893	80968.5	0.985538											74871	0.122673	34059.5	-9.6424
31124	-0.088224	80969	0.375186											74871.5	1.95373	34060	-10.8631
31124.5	1.13248	80969.5	-0.23517											74872	0.733025	34060.5	-8.4217
31125	-0.088224	80970	-0.23517											74872.5	0.733025	34061	-8.4217
31125.5	-0.698575	80970.5	0.985538											74873	0.122673	34061.5	-9.03205
31126	-0.088224	80971	-0.23517											74873.5	-0.48768	34062	-9.03205
31126.5	1.13248	80971.5	-0.84552											74874	0.733025	34062.5	-8.4217
31127	-1.30893	80972	-0.84552											74874.5	2.56408	34063	-9.6424
31127.5	-1.30893	80972.5	-0.23517											74875	1.95373	34063.5	-8.4217
31128	-1.30893	80973	-0.84552											74875.5	0.733025	34064	-9.03205
31128.5	-0.698575	80973.5	-2.67657											74876	0.733025	34064.5	-10.8631
31129	-0.088224	80974	-0.23517											74876.5	3.17443	34065	-12.0838
31129.5	-1.91928	80974.5	-0.84552											74877	0.733025	34065.5	-10.2528
31130	-0.698575	80975	-0.84552											74877.5	1.34338	34066	-9.6424
31130.5	-0.698575	80975.5	-2.06622											74878	1.34338	34066.5	-10.8631
31131	-0.088224	80976	-0.84552											74878.5	-0.48768	34067	-10.2528
31131.5	-0.698575	80976.5	-0.23517											74879	-1.70838	34067.5	-10.2528
31132	-0.698575	80977	0.375186											74879.5	-0.48768	34068	-8.4217
31132.5	-0.088224	80977.5	0.375186											74880	1.95373	34068.5	-10.2528
31133	1.13248	80978	-0.84552											74880.5	0.122673	34069	-9.6424
31133.5	-0.698575	80978.5	0.985538											74881	-0.48768	34069.5	-10.8631
31134	-1.30893	80979	-0.84552											74881.5	-1.09803	34070	-12.6942
31134.5	-0.088224	80979.5	0.375186											74882	0.733025	34070.5	-8.4217
31135	-1.30893	80980	0.985538											74882.5	0.733025	34071	-9.6424
31135.5	-1.91928	80980.5	-0.84552											74883	0.733025	34071.5	-9.6424
31136	0.522128	80981	0.375186											74883.5	0.122673	34072	-7.81135
31136.5	-2.52963	80981.5	0.985538											74884	0.122673	34072.5	-8.4217
31137	-1.30893	80982	0.375186											74884.5	-2.31873	34073	-9.6424
31137.5	-0.698575	80982.5	0.985538											74885	-0.48768	34073.5	-10.2528
31138	0.522128	80983	-0.84552											74885.5	-1.09803	34074	-8.4217
31138.5	-0.698575	80983.5	0.375186											74886	0.733025	34074.5	-9.6424
31139	-0.088224	80984	-0.23517											74886.5	0.122673	34075	-10.2528
31139.5	-0.088224	80984.5	-0.84552											74887	0.733025	34075.5	-9.6424
31140	-0.698575	80985	2.20624											74887.5	1.34338	34076	-9.03205
31140.5	0.522128	80985.5	-0.23517											74888	0.733025	34076.5	-9.6424
31141	0.522128	80986	-1.45587											74888.5	-0.48768	34077	-8.4217
31141.5	0.522128	80986.5	-0.84552											74889	0.122673	34077.5	-9.03205
31142	-0.088224	80987	-0.23517											74889.5	0.733025	34078	-9.6424
31142.5	-0.698575	80987.5	-1.45587											74890	-1.09803	34078.5	-10.2528
31143	-0.088224	80988	1.59589											74890.5	0.122673	34079	-9.03205
31143.5	1.13248	80988.5	-0.23517											74891	1.95373	34079.5	-9.6424
31144	-0.088224	80989	-1.45587											74891.5	-0.48768	34080	-9.03205
31144.5	-0.088224	80989.5	0.375186											74892	0.122673	34080.5	-10.2528
31145	-0.698575	80990	0.375186											74892.5	0.733025	34081	-10.2528
31145.5	-2.52963	80990.5	-0.23517											74893	0.122673	34081.5	-10.8631
31146	0.522128	80991	-0.23517											74893.5	1.95373	34082	-10.2528
31146.5	-1.30893	80991.5	-0.23517											74894	0.733025	34082.5	-10.8631
31147	-0.088224	80992	0.985538											74894.5	1.34338	34083	-9.03205
31147.5	-0.698575	80992.5	0.375186											74895	-2.31873	34083.5	-10.2528
31148	-1.30893	80993	-0.23517											74895.5	-0.48768	34084	-9.6424
31148.5	-1.30893	80993.5	-0.23517											74896	-1.70838	34084.5	-9.6424
31149	-4.36069	80994	1.59589											74896.5	0.122673	34085	-8.4217
31149.5	0.522128	80994.5	-0.84552											74897	0.122673	34085.5	-9.6424
31150	-1.91928	80995	-0.84552											74897.5	0.733025	34086	-11.4735
31150.5	-6.80209	80995.5	0.375186											74898	-0.48768	34086.5	-10.2528
31151	-10.4642	80996	0.985538											74898.5	-1.09803	34087	-9.03205
31151.5	-12.2953	80996.5	-0.84552											74899	0.122673	34087.5	-9.03205
31152	-12.9056	80997	0.985538											74899.5	-1.09803	34088	-9.03205
31152.5	-13.516	80997.5	-0.23517											74900	0.733025	34088.5	-8.4217
31153	-12.2953	80998	0.375186											74900.5	0.122673	34089	-9.6424
31153.5	-9.85385	80998.5	0.985538											74901	0.733025	34089.5	-10.2528
31154	-9.85385	80999	0.375186											74901.5	0.122673	34090	-10.2528
31154.5	-8.63315	80999.5	0.985538											74902	-1.09803	34090.5	-10.2528
31155	-8.0228	81000	0.985538											74902.5	0.122673	34091	-7.201
31155.5	-9.85385	81000.5	0.985538											74903	0.733025	34091.5	-9.03205
31156	-7.41244	81001	-0.84552											74903.5	0.733025	34092	-7.81135
31156.5	-5.58139	81001.5	0.985538											74904	1.95373	34092.5	-9.6424
31157	-4.97104	81002	0.375186											74904.5	1.34338	34093	-8.4217
31157.5	-4.97104	81002.5	-0.23517											74905	0.733025	34093.5	-9.6424
31158	-4.36069	81003	-0.84552											74905.5	1.34338	34094	-10.2528
31158.5	-5.58139	81003.5	-0.23517											74906	1.34338	34094.5	-10.8631
31159	-3.75033	81004	0.375186											74906.5	1.34338	34095	-8.4217
31159.5	-4.36069	81004.5	-1.45587											74907	1.34338	34095.5	-7.201
31160	-2.52963	81005	0.375186											74907.5	1.34338	34096	-9.6424
31160.5	-2.52963	81005.5	0.985538											74908	0.122673	34096.5	-9.03205
31161	-3.75033	81006	-0.23517											74908.5	0.733025	34097	-8.4217
31161.5	-2.52963	81006.5	-0.84552											74909	2.56408	34097.5	-9.6424
31162	-3.75033	81007	-0.23517											74909.5	1.34338	34098	-10.2528
31162.5	-2.52963	81007.5	-0.23517											74910	0.122673	34098.5	-10.2528
31163	-3.13998	81008	0.985538											74910.5	3.17443	34099	-8.4217
31163.5	-3.75033	81008.5	-1.45587											74911	0.733025	34099.5	-10.8631
31164	-1.30893	81009	-0.84552											74911.5	-1.70838	34100	-9.6424
31164.5	-3.13998	81009.5	-0.84552											74912	-1.09803	34100.5	-9.6424
31165	-0.088224	81010	0.375186											74912.5	-1.70838	34101	-9.6424
31165.5	-1.91928	81010.5	0.985538											74913	-1.09803	34101.5	-9.6424
31166	-0.698575	81011	0.985538											74913.5	-0.48768	34102	-9.03205
31166.5	-0.088224	81011.5	0.985538											74914	-1.70838	34102.5	-10.8631
31167	-0.088224	81012	-0.23517											74914.5	-0.48768	34103	-7.201
31167.5	-0.088224	81012.5	-1.45587											74915	0.122673	34103.5	-8.4217
31168	-1.30893	81013	-0.23517											74915.5	-1.70838	34104	-10.2528
31168.5	-1.30893	81013.5	-0.23517											74916	-1.09803	34104.5	-9.03205
31169	-0.698575	81014	-0.84552											74916.5	-2.31873	34105	-9.6424
31169.5	-0.698575	81014.5	1.59589											74917	-2.92908	34105.5	-7.201
31170	-0.698575	81015	0.375186											74917.5	0.122673	34106	-7.201
31170.5	-0.698575	81015.5	0.985538											74918	0.733025	34106.5	-8.4217
31171	-0.088224	81016	-0.23517											74918.5	-1.09803	34107	-7.81135
31171.5	-0.698575	81016.5	-0.84552											74919	2.56408	34107.5	-8.4217
31172	-0.698575	81017	-0.23517											74919.5	0.733025	34108	-9.6424
31172.5	0.522128	81017.5	-1.45587											74920	-0.48768	34108.5	-7.201
31173	-0.088224	81018	-0.23517											74920.5	0.733025	34109	-8.4217
31173.5	-1.30893	81018.5	-1.45587											74921	1.95373	34109.5	-9.6424
31174	-0.088224	81019	-1.45587											74921.5	-1.09803	34110	-9.6424
31174.5	-1.91928	81019.5	0.375186											74922	1.34338	34110.5	-9.03205
31175	-0.698575	81020	-0.23517											74922.5	1.95373	34111	-8.4217
31175.5	-1.30893	81020.5	0.375186											74923	-1.70838	34111.5	-9.6424
31176	-0.088224	81021	-0.23517											74923.5	-1.09803	34112	-9.03205
31176.5	-0.698575	81021.5	-0.84552											74924	1.34338	34112.5	-9.6424
31177	1.13248	81022	-1.45587											74924.5	0.122673	34113	-9.6424
31177.5	-0.088224	81022.5	-0.84552											74925	-1.09803	34113.5	-11.4735
31178	-1.30893	81023	1.59589											74925.5	-0.48768	34114	-9.6424
31178.5	-0.698575	81023.5	-0.84552											74926	0.733025	34114.5	-10.8631
31179	-1.91928	81024	-0.23517											74926.5	1.34338	34115	-10.8631
31179.5	-0.698575	81024.5	0.375186											74927	-2.92908	34115.5	-8.4217
31180	-0.698575	81025	-0.84552											74927.5	-0.48768	34116	-9.6424
31180.5	-0.088224	81025.5	0.985538											74928	0.733025	34116.5	-10.8631
31181	-0.088224	81026	-1.45587											74928.5	-1.70838	34117	-10.2528
31181.5	-0.088224	81026.5	0.375186											74929	-2.31873	34117.5	-9.03205
31182	-1.91928	81027	0.985538											74929.5	-1.70838	34118	-9.6424
31182.5	-1.30893	81027.5	0.375186											74930	-1.70838	34118.5	-10.8631
31183	-0.088224	81028	-0.23517											74930.5	-1.70838	34119	-10.2528
31183.5	-0.088224	81028.5	0.375186											74931	-1.70838	34119.5	-11.4735
31184	1.74283	81029	0.375186											74931.5	-1.70838	34120	-10.2528
31184.5	-0.698575	81029.5	-0.23517											74932	-1.09803	34120.5	-9.6424
31185	0.522128	81030	0.985538											74932.5	-1.09803	34121	-10.8631
31185.5	-0.698575	81030.5	2.20624											74933	-1.09803	34121.5	-10.8631
31186	-0.088224	81031	-2.06622											74933.5	-1.09803	34122	-8.4217
31186.5	-0.698575	81031.5	-0.23517											74934	-1.09803	34122.5	-8.4217
31187	-0.698575	81032	0.375186											74934.5	-0.48768	34123	-10.2528
31187.5	1.74283	81032.5	0.985538											74935	-1.70838	34123.5	-8.4217
31188	-0.698575	81033	-1.45587											74935.5	-1.70838	34124	-9.6424
31188.5	0.522128	81033.5	-0.84552											74936	1.95373	34124.5	-7.81135
31189	0.522128	81034	-1.45587											74936.5	-0.48768	34125	-7.201
31189.5	1.74283	81034.5	0.375186											74937	-1.09803	34125.5	-7.81135
31190	-0.088224	81035	1.59589											74937.5	-1.70838	34126	-7.201
31190.5	-1.91928	81035.5	-1.45587											74938	-2.31873	34126.5	-7.81135
31191	2.96353	81036	-1.45587											74938.5	-1.70838	34127	-7.81135
31191.5	1.74283	81036.5	-0.23517											74939	-1.70838	34127.5	-9.03205
31192	1.74283	81037	-0.23517											74939.5	0.733025	34128	-7.201
31192.5	3.57389	81037.5	0.375186											74940	0.122673	34128.5	-7.201
31193	0.522128	81038	-0.84552											74940.5	-1.09803	34129	-8.4217
31193.5	1.13248	81038.5	-0.23517											74941	1.34338	34129.5	-7.201
31194	1.13248	81039	-1.45587											74941.5	0.733025	34130	-8.4217
31194.5	-1.30893	81039.5	-1.45587											74942	0.122673	34130.5	-8.4217
31195	1.13248	81040	0.375186											74942.5	1.34338	34131	-8.4217
31195.5	-0.088224	81040.5	0.985538											74943	0.733025	34131.5	-9.03205
31196	1.74283	81041	0.985538											74943.5	0.122673	34132	-5.98029
31196.5	-0.088224	81041.5	0.375186											74944	0.122673	34132.5	-9.03205
31197	1.13248	81042	-0.23517											74944.5	0.122673	34133	-9.6424
31197.5	-0.088224	81042.5	-1.45587											74945	-0.48768	34133.5	-9.03205
31198	-0.698575	81043	-0.84552											74945.5	-0.48768	34134	-8.4217
31198.5	-1.30893	81043.5	-0.84552											74946	0.122673	34134.5	-11.4735
31199	-0.088224	81044	-1.45587											74946.5	-1.70838	34135	-7.81135
31199.5	0.522128	81044.5	2.20624											74947	0.122673	34135.5	-9.6424
31200	-1.30893	81045	0.375186											74947.5	-1.70838	34136	-9.03205
31200.5	-1.30893	81045.5	0.375186											74948	0.122673	34136.5	-8.4217
31201	-2.52963	81046	0.375186											74948.5	0.122673	34137	-8.4217
31201.5	-0.088224	81046.5	-0.84552											74949	0.122673	34137.5	-9.6424
31202	-0.088224	81047	-1.45587											74949.5	1.34338	34138	-10.2528
31202.5	-2.52963	81047.5	2.20624											74950	-1.70838	34138.5	-9.6424
31203	-1.30893	81048	-0.23517											74950.5	0.122673	34139	-8.4217
31203.5	-0.088224	81048.5	0.375186											74951	0.733025	34139.5	-9.6424
31204	-0.088224	81049	-0.23517											74951.5	-0.48768	34140	-6.59064
31204.5	-1.91928	81049.5	1.59589											74952	2.56408	34140.5	-9.03205
31205	0.522128	81050	0.375186											74952.5	1.95373	34141	-8.4217
31205.5	1.13248	81050.5	0.985538											74953	3.17443	34141.5	-10.2528
31206	-1.30893	81051	0.375186											74953.5	1.95373	34142	-8.4217
31206.5	1.13248	81051.5	-0.23517											74954	1.34338	34142.5	-9.6424
31207	2.35318	81052	1.59589											74954.5	1.95373	34143	-9.03205
31207.5	-0.088224	81052.5	0.985538											74955	3.78478	34143.5	-7.81135
31208	-0.698575	81053	-0.23517											74955.5	2.56408	34144	-9.03205
31208.5	-0.088224	81053.5	0.985538											74956	3.17443	34144.5	-10.8631
31209	1.13248	81054	-0.23517											74956.5	1.34338	34145	-8.4217
31209.5	1.74283	81054.5	0.985538											74957	1.95373	34145.5	-7.81135
31210	-0.088224	81055	0.985538											74957.5	1.34338	34146	-9.03205
31210.5	1.13248	81055.5	0.375186											74958	-2.31873	34146.5	-9.03205
31211	-0.698575	81056	1.59589													34147	-9.6424
31211.5	0.522128	81056.5	-0.23517													34147.5	-9.03205
31212	-0.088224	81057	0.985538													34148	-9.03205
31212.5	1.74283	81057.5	-0.84552													34148.5	-9.6424
31213	-0.088224	81058	0.375186													34149	-9.03205
31213.5	-0.088224	81058.5	0.375186													34149.5	-9.6424
31214	-0.088224	81059	0.985538													34150	-7.81135
31214.5	-0.088224	81059.5	0.375186													34150.5	-9.6424
31215	-3.13998	81060	-0.23517													34151	-7.81135
31215.5	0.522128	81060.5	-0.23517													34151.5	-9.03205
31216	-0.698575	81061	1.59589													34152	-8.4217
31216.5	0.522128	81061.5	1.59589													34152.5	-9.6424
31217	0.522128	81062	-0.84552													34153	-10.8631
31217.5	-0.088224	81062.5	-0.84552													34153.5	-8.4217
31218	1.74283	81063	0.375186													34154	-8.4217
31218.5	0.522128	81063.5	-2.06622													34154.5	-8.4217
31219	1.13248	81064	2.20624													34155	-8.4217
31219.5	-0.698575	81064.5	0.375186													34155.5	-7.81135
31220	1.13248	81065	0.375186													34156	-8.4217
31220.5	1.13248	81065.5	-0.84552													34156.5	-7.201
31221	1.13248	81066	-0.84552													34157	-9.03205
31221.5	-1.30893	81066.5	0.375186													34157.5	-8.4217
31222	0.522128	81067	0.375186													34158	-6.59064
31222.5	0.522128	81067.5	-0.84552													34158.5	-7.201
31223	-0.698575	81068	-1.45587													34159	-9.03205
31223.5	-0.088224	81068.5	-0.84552													34159.5	-7.201
31224	1.74283	81069	2.20624													34160	-5.98029
31224.5	-0.698575	81069.5	-0.23517													34160.5	-7.201
31225	1.13248	81070	0.985538													34161	-9.03205
31225.5	2.96353	81070.5	-2.06622													34161.5	-7.81135
31226	1.74283	81071	0.375186													34162	-7.81135
31226.5	1.13248	81071.5	0.985538													34162.5	-9.6424
31227	2.35318	81072	0.375186													34163	-10.2528
31227.5	-0.088224	81072.5	-2.06622													34163.5	-8.4217
31228	-0.088224	81073	-1.45587													34164	-10.8631
31228.5	-0.088224	81073.5	0.375186													34164.5	-7.81135
31229	-1.30893	81074	0.375186													34165	-10.8631
31229.5	0.522128	81074.5	-0.23517													34165.5	-9.6424
31230	-0.088224	81075	0.375186													34166	-10.2528
31230.5	0.522128	81075.5	-1.45587													34166.5	-9.03205
31231	0.522128	81076	0.375186													34167	-10.2528
31231.5	-0.088224	81076.5	-0.23517													34167.5	-9.6424
31232	-0.088224	81077	0.375186													34168	-9.6424
[truncated: 35 more rows]

## Sheet: Figure 3
3c
		Low E2																High E2
W1	30	10	1	10	0		1	1	7		10	14		1	0	4		2	0	0	22	2	1	0	1	1	10	0	0		6
EtOH	60	22	6	8	5		10	11	8		0	11		1	0	13		3	8	9	30	8	11	14	6	12	17	12	15	14	8
EtOH	90	4	7	0	2		2	0	4		0	2		0	0	5		3	0	0	12	9	3	3	2	4	0	0	0	8	5
EtOH	120	0	2	6	3		3	4	2		0	4		0	0	8		3	2	4		0	5	4	8	0	4	0	1	8	2
EtOH	150	0	2	5	10		3	1	4		0	2		0	0	0		11	4	5		0	1	0	0	0	0	0	10	16	4
W2	180	28		12	10		9	18	6		3			4		15		4	1	1			17		14	7	4			17	1
W2	210	1		15	0		3		0		0			0		8		0	5	0			6	8	0	11	6				0
3d
Low E2	High E2
55	24
17	20
46	19
30	42
30	17
24	43
3	30
19	34
60	31
5	12
0	26
50	20
37
3e
Low E2	High E2
63.8848	15.8368
10.7535	64.5748
49.3525	50.6089
18.6266	121.482
33.8215	47.6981
50.718	39.8003
26.5293	67.8799
0	49.3968
27.7345	49.2198
46.2982	51.1908
0.985989	74.2815
0	82.7484
39.3678	44.6615
14.6149	25.2592
3f
Low E2	High E2
2.90386	5.27893
1.79225	8.07185
6.16907	5.62321
3.72533	4.0494
3.38215	5.96226
4.61073	3.61821
3.31616	4.84856
2.52132	8.2328
5.78728	4.10165
0.985989	3.01123
3.02829	6.19012
2.13232	5.51656
	3.19011
	2.9143
3g
Low E2							High E2
W1		EtOH		W2			W1		EtOH		W2
0	-0.51759	60.0637	0.546219	120.127	-0.3595		0	-0.72028	60.0637	0.68161	120.127	-0.25149
0.098304	-0.4546	60.1621	0.480429	120.226	-0.35359		0.098304	-0.57519	60.1621	0.532467	120.226	-0.27677
0.196608	-0.5939	60.2604	0.530073	120.324	-0.40018		0.196608	-0.43139	60.2604	0.526034	120.324	-0.31247
0.294912	-0.81379	60.3587	0.612999	120.422	-0.43973		0.294912	-0.42005	60.3587	0.548267	120.422	-0.43144
0.393216	-0.95372	60.457	0.627115	120.521	-0.465		0.393216	-0.5098	60.457	0.541542	120.521	-0.56573
0.49152	-0.97482	60.5553	0.561684	120.619	-0.51889		0.49152	-0.56239	60.5553	0.572529	120.619	-0.55818
0.589824	-0.904	60.6536	0.480769	120.717	-0.59836		0.589824	-0.4788	60.6536	0.610707	120.717	-0.24073
0.688128	-0.75711	60.7519	0.428442	120.816	-0.65528		0.688128	-0.34273	60.7519	0.631024	120.816	0.357181
0.786432	-0.60537	60.8502	0.435697	120.914	-0.68818		0.786432	-0.23279	60.8502	0.688573	120.914	0.946304
0.884736	-0.55525	60.9485	0.503762	121.012	-0.64028		0.884736	-0.15648	60.9485	0.755971	121.012	1.26999
0.98304	-0.61515	61.0468	0.580073	121.111	-0.50148		0.98304	-0.14991	61.0468	0.743581	121.111	1.39237
1.08134	-0.70222	61.1451	0.578063	121.209	-0.42969		1.08134	-0.26261	61.1451	0.657861	121.209	1.4746
1.17965	-0.72597	61.2434	0.524465	121.307	-0.55383		1.17965	-0.49162	61.2434	0.641832	121.307	1.51395
1.27795	-0.62822	61.3417	0.535736	121.405	-0.75847		1.27795	-0.71457	61.3417	0.770849	121.405	1.42323
1.37626	-0.47906	61.44	0.589613	121.504	-0.83512		1.37626	-0.77702	61.44	0.92536	121.504	1.17948
1.47456	-0.4168	61.5383	0.585581	121.602	-0.72851		1.47456	-0.66822	61.5383	1.04894	121.602	0.867514
1.57286	-0.46286	61.6366	0.508725	121.7	-0.56915		1.57286	-0.49267	61.6366	1.15652	121.7	0.611647
1.67117	-0.56718	61.7349	0.444749	121.799	-0.52652		1.67117	-0.39086	61.7349	1.15364	121.799	0.488801
1.76947	-0.70508	61.8332	0.437592	121.897	-0.59591		1.76947	-0.37423	61.8332	1.01545	121.897	0.523805
1.86778	-0.81041	61.9315	0.474713	121.995	-0.64795		1.86778	-0.34754	61.9315	0.813212	121.995	0.603104
1.96608	-0.85549	62.0298	0.543625	122.094	-0.63575		1.96608	-0.33095	62.0298	0.664774	122.094	0.526707
2.06438	-0.867	62.1281	0.623902	122.192	-0.58158		2.06438	-0.359	62.1281	0.693844	122.192	0.31049
2.16269	-0.81339	62.2264	0.697835	122.29	-0.49084		2.16269	-0.33726	62.2264	0.83251	122.29	0.097346
2.26099	-0.68036	62.3247	0.647491	122.388	-0.35511		2.26099	-0.18026	62.3247	0.903453	122.388	0.005897
2.3593	-0.56668	62.423	0.429173	122.487	-0.17901		2.3593	-0.00312	62.423	0.820651	122.487	0.064127
2.4576	-0.58561	62.5213	0.265962	122.585	-0.00674		2.4576	0.021525	62.5213	0.649215	122.585	0.159852
2.5559	-0.68368	62.6197	0.300164	122.683	0.111013		2.5559	-0.08248	62.6197	0.502627	122.683	0.181088
2.65421	-0.70966	62.718	0.416942	122.782	0.195662		2.65421	-0.22293	62.718	0.489385	122.782	0.155745
2.75251	-0.63639	62.8163	0.480081	122.88	0.318704		2.75251	-0.35108	62.8163	0.661904	122.88	0.058404
2.85082	-0.54876	62.9146	0.463546	122.978	0.520245		2.85082	-0.47034	62.9146	0.897346	122.978	-0.09299
2.94912	-0.49771	63.0129	0.382094	123.077	0.698682		2.94912	-0.56233	63.0129	0.977153	123.077	-0.1547
3.04742	-0.48612	63.1112	0.29396	123.175	0.685639		3.04742	-0.58318	63.1112	0.820238	123.175	-0.14254
3.14573	-0.52684	63.2095	0.293278	123.273	0.500022		3.14573	-0.56213	63.2095	0.605973	123.273	-0.134
3.24403	-0.58713	63.3078	0.350096	123.371	0.328051		3.24403	-0.5528	63.3078	0.491618	123.371	-0.13021
3.34234	-0.57154	63.4061	0.356786	123.47	0.272989		3.34234	-0.51235	63.4061	0.409247	123.47	-0.08285
3.44064	-0.44056	63.5044	0.326708	123.568	0.298481		3.44064	-0.47638	63.5044	0.329829	123.568	0.043903
3.53894	-0.27956	63.6027	0.314663	123.666	0.335613		3.53894	-0.53198	63.6027	0.385864	123.666	0.140386
3.63725	-0.21678	63.701	0.298622	123.765	0.319752		3.63725	-0.58542	63.701	0.515774	123.765	0.101053
3.73555	-0.30205	63.7993	0.237419	123.863	0.238141		3.73555	-0.5021	63.7993	0.563385	123.863	0.009236
3.83386	-0.43586	63.8976	0.184966	123.961	0.149481		3.83386	-0.37799	63.8976	0.592041	123.961	-0.02861
3.93216	-0.48738	63.9959	0.215349	124.06	0.104411		3.93216	-0.35087	63.9959	0.662111	124.06	0.017508
4.03046	-0.44361	64.0942	0.315017	124.158	0.059461		4.03046	-0.35822	64.0942	0.726149	124.158	0.016604
4.12877	-0.35034	64.1925	0.38364	124.256	-0.02677		4.12877	-0.35408	64.1925	0.73245	124.256	-0.08693
4.22707	-0.22819	64.2908	0.330295	124.355	-0.11264		4.22707	-0.39751	64.2908	0.743203	124.355	-0.12925
4.32538	-0.1023	64.3891	0.184105	124.453	-0.17486		4.32538	-0.54497	64.3891	0.772135	124.453	-0.05845
4.42368	-0.02188	64.4874	0.07676	124.551	-0.21667		4.42368	-0.71279	64.4874	0.783527	124.551	-0.00218
4.52198	-0.0406	64.5857	0.075625	124.65	-0.1618		4.52198	-0.68129	64.5857	0.888565	124.65	0.011215
4.62029	-0.1266	64.684	0.137867	124.748	0.021206		4.62029	-0.42777	64.684	1.21805	124.748	0.053056
4.71859	-0.20894	64.7823	0.198972	124.846	0.230571		4.71859	-0.21034	64.7823	1.75459	124.846	0.0592
4.8169	-0.26764	64.8806	0.224123	124.944	0.323488		4.8169	-0.20304	64.8806	2.27143	124.944	-0.05706
4.9152	-0.2853	64.9789	0.227385	125.043	0.296886		4.9152	-0.36559	64.9789	2.56093	125.043	-0.1586
5.0135	-0.23163	65.0773	0.276094	125.141	0.275748		5.0135	-0.60821	65.0773	2.57991	125.141	-0.12538
5.11181	-0.19336	65.1756	0.353873	125.239	0.308615		5.11181	-0.80678	65.1756	2.5047	125.239	-0.07344
5.21011	-0.22131	65.2739	0.410144	125.338	0.289583		5.21011	-0.85885	65.2739	2.51214	125.338	-0.14252
5.30842	-0.20916	65.3722	0.458764	125.436	0.127854		5.30842	-0.76019	65.3722	2.52942	125.436	-0.2526
5.40672	-0.09125	65.4705	0.522377	125.534	-0.09002		5.40672	-0.65714	65.4705	2.40093	125.534	-0.24621
5.50502	0.041956	65.5688	0.647216	125.632	-0.22075		5.50502	-0.67221	65.5688	2.13862	125.632	-0.10686
5.60333	0.093827	65.6671	0.817166	125.731	-0.21602		5.60333	-0.72742	65.6671	1.97514	125.731	0.008025
5.70163	0.023657	65.7654	0.93076	125.829	-0.17122		5.70163	-0.65645	65.7654	2.05449	125.829	0.034016
5.79994	-0.17854	65.8637	0.977163	125.927	-0.17375		5.79994	-0.48458	65.8637	2.25385	125.927	0.048166
5.89824	-0.40089	65.962	1.02348	126.026	-0.21286		5.89824	-0.34925	65.962	2.41296	126.026	0.040403
5.99654	-0.48547	66.0603	1.07548	126.124	-0.30172		5.99654	-0.35909	66.0603	2.48679	126.124	-0.02734
6.09485	-0.40076	66.1586	1.0615	126.222	-0.41518		6.09485	-0.51479	66.1586	2.42455	126.222	-0.06586
6.19315	-0.22437	66.2569	0.947301	126.321	-0.4323		6.19315	-0.65721	66.2569	2.2391	126.321	-0.05203
6.29146	-0.0358	66.3552	0.841713	126.419	-0.33695		6.29146	-0.63102	66.3552	2.07685	126.419	-0.16221
6.38976	0.067116	66.4535	0.82342	126.517	-0.28474		6.38976	-0.44908	66.4535	2.06563	126.517	-0.40946
6.48806	0.04004	66.5518	0.832566	126.616	-0.31971		6.48806	-0.33999	66.5518	2.1498	126.616	-0.6016
6.58637	-0.0288	66.6501	0.796529	126.714	-0.30162		6.58637	-0.44917	66.6501	2.19349	126.714	-0.55751
6.68467	-0.04038	66.7484	0.750999	126.812	-0.198		6.68467	-0.63276	66.7484	2.13439	126.812	-0.25804
6.78298	0.018473	66.8467	0.71618	126.91	-0.13183		6.78298	-0.72376	66.8467	2.09174	126.91	0.034195
6.88128	0.052377	66.945	0.695795	127.009	-0.16261		6.88128	-0.68382	66.945	2.38096	127.009	-0.00494
6.97958	-0.01004	67.0433	0.678766	127.107	-0.21349		6.97958	-0.58339	67.0433	3.10489	127.107	-0.32163
7.07789	-0.13481	67.1416	0.6915	127.205	-0.2202		7.07789	-0.52281	67.1416	3.93479	127.205	-0.57362
7.17619	-0.23255	67.2399	0.742693	127.304	-0.23009		7.17619	-0.53212	67.2399	4.53073	127.304	-0.52412
7.2745	-0.27819	67.3382	0.757147	127.402	-0.26136		7.2745	-0.50285	67.3382	4.79103	127.402	-0.24436
7.3728	-0.31437	67.4365	0.721623	127.5	-0.25927		7.3728	-0.3742	67.4365	4.77749	127.5	-0.08596
7.4711	-0.38383	67.5349	0.654015	127.599	-0.20993		7.4711	-0.23896	67.5349	4.68912	127.599	-0.2511
7.56941	-0.46958	67.6332	0.563748	127.697	-0.19133		7.56941	-0.2733	67.6332	4.61722	127.697	-0.53013
7.66771	-0.53588	67.7315	0.477497	127.795	-0.27214		7.66771	-0.50703	67.7315	4.49386	127.795	-0.62195
7.76602	-0.58113	67.8298	0.428296	127.894	-0.37397		7.76602	-0.7064	67.8298	4.29543	127.894	-0.46708
7.86432	-0.56317	67.9281	0.437572	127.992	-0.4126		7.86432	-0.68165	67.9281	4.12709	127.992	-0.26067
7.96262	-0.39717	68.0264	0.471172	128.09	-0.41415		7.96262	-0.58109	68.0264	3.95247	128.09	-0.15614
8.06093	-0.11043	68.1247	0.492983	128.188	-0.44149		8.06093	-0.58394	68.1247	3.6284	128.188	-0.14232
8.15923	0.1823	68.223	0.471341	128.287	-0.52859		8.15923	-0.64556	68.223	3.21492	128.287	-0.23687
8.25754	0.421953	68.3213	0.437633	128.385	-0.61576		8.25754	-0.63058	68.3213	2.94599	128.385	-0.48548
8.35584	0.595771	68.4196	0.44541	128.483	-0.61886		8.35584	-0.51866	68.4196	2.93386	128.483	-0.74099
8.45414	0.693236	68.5179	0.424816	128.582	-0.49371		8.45414	-0.52162	68.5179	3.02039	128.582	-0.77443
8.55245	0.669786	68.6162	0.294651	128.68	-0.28789		8.55245	-0.7162	68.6162	2.98092	128.68	-0.58682
8.65075	0.502844	68.7145	0.123495	128.778	-0.14888		8.65075	-0.88712	68.7145	2.82283	128.778	-0.37891
8.74906	0.308595	68.8128	-0.0016	128.877	-0.217		8.74906	-0.91621	68.8128	2.73843	128.877	-0.32819
8.84736	0.256121	68.9111	-0.02191	128.975	-0.44699		8.84736	-0.86367	68.9111	2.80314	128.975	-0.48579
8.94566	0.300287	69.0094	0.099367	129.073	-0.63925		8.94566	-0.7919	69.0094	2.88116	129.073	-0.68634
9.04397	0.295779	69.1077	0.282351	129.172	-0.64997		9.04397	-0.66765	69.1077	2.79768	129.172	-0.72275
9.14227	0.220295	69.206	0.40136	129.27	-0.49937		9.14227	-0.50328	69.206	2.52199	129.27	-0.57728
9.24058	0.145099	69.3043	0.398248	129.368	-0.38875		9.24058	-0.36012	69.3043	2.26347	129.368	-0.43325
9.33888	0.131043	69.4026	0.341801	129.466	-0.4796		9.33888	-0.25626	69.4026	2.17357	129.466	-0.40628
9.43718	0.131893	69.5009	0.295332	129.565	-0.62687		9.43718	-0.19786	69.5009	2.14922	129.565	-0.37529
9.53549	0.117083	69.5992	0.225087	129.663	-0.64891		9.53549	-0.26797	69.5992	2.053	129.663	-0.34728
9.63379	0.123601	69.6975	0.134663	129.761	-0.59085		9.63379	-0.46715	69.6975	1.89605	129.761	-0.40618
9.7321	0.113307	69.7958	0.108467	129.86	-0.54988		9.7321	-0.67771	69.7958	1.82135	129.86	-0.53613
9.8304	0.044327	69.8941	0.162931	129.958	-0.51504		9.8304	-0.84398	69.8941	1.93705	129.958	-0.65488
9.9287	-0.04564	69.9925	0.223311	130.056	-0.48506		9.9287	-0.87304	69.9925	2.17279	130.056	-0.66976
10.027	-0.12381	70.0908	0.249374	130.155	-0.55069		10.027	-0.70128	70.0908	2.34948	130.155	-0.54025
10.1253	-0.20494	70.1891	0.285138	130.253	-0.69985		10.1253	-0.49986	70.1891	2.23215	130.253	-0.34317
10.2236	-0.26949	70.2874	0.354625	130.351	-0.78311		10.2236	-0.45306	70.2874	1.8169	130.351	-0.18292
10.3219	-0.28374	70.3857	0.291536	130.449	-0.73977		10.3219	-0.5788	70.3857	1.47165	130.449	-0.14022
10.4202	-0.25547	70.484	0.060203	130.548	-0.64017		10.4202	-0.78127	70.484	1.38781	130.548	-0.17722
10.5185	-0.212	70.5823	-0.08069	130.646	-0.5426		10.5185	-0.92202	70.5823	1.43538	130.646	-0.15789
10.6168	-0.19304	70.6806	0.016633	130.744	-0.47402		10.6168	-0.9652	70.6806	1.54104	130.744	-0.0788
10.7151	-0.24977	70.7789	0.192004	130.843	-0.48653		10.7151	-0.96386	70.7789	1.75596	130.843	-0.06925
10.8134	-0.37502	70.8772	0.257286	130.941	-0.53646		10.8134	-0.93098	70.8772	2.09758	130.941	-0.18864
10.9117	-0.49931	70.9755	0.198037	131.039	-0.51664		10.9117	-0.84772	70.9755	2.41416	131.039	-0.32828
11.01	-0.55872	71.0738	0.080808	131.137	-0.42316		11.01	-0.70161	71.0738	2.51508	131.137	-0.37458
11.1083	-0.5649	71.1721	0.03057	131.236	-0.37169		11.1083	-0.57104	71.1721	2.40296	131.236	-0.35088
11.2067	-0.57454	71.2704	0.130206	131.334	-0.43889		11.2067	-0.53113	71.2704	2.22404	131.334	-0.3591
11.305	-0.55378	71.3687	0.257057	131.433	-0.55057		11.305	-0.53505	71.3687	2.10441	131.433	-0.37414
11.4033	-0.52439	71.467	0.226177	131.531	-0.62437		11.4033	-0.53958	71.467	2.06711	131.531	-0.30788
11.5016	-0.59796	71.5653	0.064385	131.629	-0.67214		11.5016	-0.55496	71.5653	2.0053	131.629	-0.14748
11.5999	-0.74605	71.6636	-0.03564	131.727	-0.72007		11.5999	-0.55012	71.6636	1.87624	131.727	0.014863
11.6982	-0.81399	71.7619	0.030675	131.826	-0.80134		11.6982	-0.48312	71.7619	1.78274	131.826	0.036033
11.7965	-0.73326	71.8602	0.150725	131.924	-0.90042		11.7965	-0.41632	71.8602	1.82454	131.924	-0.12799
11.8948	-0.56839	71.9585	0.181962	132.022	-0.94026		11.8948	-0.50242	71.9585	1.99941	132.022	-0.39765
11.9931	-0.4838	72.0568	0.096135	132.121	-0.878		11.9931	-0.72029	72.0568	2.13349	132.121	-0.64215
12.0914	-0.52677	72.1551	-0.01867	132.219	-0.76339		12.0914	-0.81428	72.1551	2.02133	132.219	-0.77148
12.1897	-0.60335	72.2534	-0.03714	132.317	-0.67542		12.1897	-0.59966	72.2534	1.72759	132.317	-0.71557
12.288	-0.61353	72.3517	-0.00061	132.416	-0.66689		12.288	-0.29322	72.3517	1.52229	132.416	-0.56962
12.3863	-0.56833	72.4501	-0.06945	132.514	-0.71773		12.3863	-0.21099	72.4501	1.48516	132.514	-0.5043
12.4846	-0.50581	72.5484	-0.20502	132.612	-0.78229		12.4846	-0.3351	72.5484	1.41801	132.612	-0.50943
12.5829	-0.41382	72.6467	-0.21125	132.71	-0.84556		12.5829	-0.42685	72.6467	1.261	132.71	-0.51158
12.6812	-0.37113	72.745	-0.06274	132.809	-0.9121		12.6812	-0.43433	72.745	1.16377	132.809	-0.50739
12.7795	-0.41165	72.8433	0.043295	132.907	-0.98811		12.7795	-0.50279	72.8433	1.25229	132.907	-0.53313
12.8778	-0.4421	72.9416	0.010153	133.005	-0.99666		12.8778	-0.64437	72.9416	1.39394	133.005	-0.56437
12.9761	-0.44415	73.0399	-0.04027	133.104	-0.89054		12.9761	-0.69041	73.0399	1.33178	133.104	-0.51667
13.0744	-0.45665	73.1382	-0.02577	133.202	-0.76333		13.0744	-0.56973	73.1382	1.03605	133.202	-0.43598
13.1727	-0.48212	73.2365	0.018985	133.3	-0.70909		13.1727	-0.35022	73.2365	0.681173	133.3	-0.36375
13.271	-0.49951	73.3348	0.035729	133.399	-0.74515		13.271	-0.16336	73.3348	0.505841	133.399	-0.20842
13.3693	-0.51817	73.4331	-0.0224	133.497	-0.8171		13.3693	-0.13742	73.4331	0.581623	133.497	0.071988
13.4677	-0.52838	73.5314	-0.07466	133.595	-0.87395		13.4677	-0.27126	73.5314	0.712431	133.595	0.336362
13.566	-0.5196	73.6297	0.007483	133.693	-0.8678		13.566	-0.4479	73.6297	0.743333	133.693	0.354624
13.6643	-0.55089	73.728	0.161892	133.792	-0.74927		13.6643	-0.51446	73.728	0.724437	133.792	0.111587
13.7626	-0.66189	73.8263	0.198143	133.89	-0.62647		13.7626	-0.39602	73.8263	0.75664	133.89	-0.20561
13.8609	-0.73091	73.9246	0.112748	133.988	-0.61977		13.8609	-0.20801	73.9246	0.805075	133.988	-0.49509
13.9592	-0.66172	74.0229	0.058391	134.087	-0.65065		13.9592	-0.12949	74.0229	0.775447	134.087	-0.66929
14.0575	-0.53376	74.1212	0.091735	134.185	-0.57856		14.0575	-0.20662	74.1212	0.753292	134.185	-0.6541
14.1558	-0.42973	74.2195	0.149008	134.283	-0.46222		14.1558	-0.29373	74.2195	0.81414	134.283	-0.48346
14.2541	-0.39963	74.3178	0.131775	134.382	-0.42667		14.2541	-0.2416	74.3178	0.844973	134.382	-0.24173
14.3524	-0.48893	74.4161	0.041814	134.48	-0.46177		14.3524	-0.11837	74.4161	0.87513	134.48	-0.01851
14.4507	-0.65823	74.5144	0.003222	134.578	-0.49054		14.4507	-0.0811	74.5144	1.03572	134.578	0.086894
14.549	-0.79815	74.6127	0.086811	134.677	-0.50626		14.549	-0.14821	74.6127	1.26675	134.677	-0.00369
14.6473	-0.81794	74.711	0.198863	134.775	-0.52411		14.6473	-0.24947	74.711	1.35831	134.775	-0.16901
14.7456	-0.74853	74.8093	0.208521	134.873	-0.53157		14.7456	-0.25547	74.8093	1.16492	134.873	-0.30427
14.8439	-0.6951	74.9077	0.150394	134.971	-0.54314		14.8439	-0.14267	74.9077	0.900232	134.971	-0.43198
14.9422	-0.68534	75.006	0.128806	135.07	-0.54629		14.9422	-0.00948	75.006	0.968147	135.07	-0.53031
15.0405	-0.68413	75.1043	0.131579	135.168	-0.54221		15.0405	0.015402	75.1043	1.44077	135.168	-0.49041
15.1388	-0.70888	75.2026	0.109273	135.266	-0.56225		15.1388	-0.11371	75.2026	2.06805	135.266	-0.37314
15.2371	-0.79603	75.3009	0.060704	135.365	-0.61924		15.2371	-0.25887	75.3009	2.50851	135.365	-0.31906
15.3354	-0.88143	75.3992	0.011291	135.463	-0.64189		15.3354	-0.29628	75.3992	2.52459	135.463	-0.34969
15.4337	-0.89171	75.4975	0.014435	135.561	-0.59444		15.4337	-0.22304	75.4975	2.29776	135.561	-0.46525
15.532	-0.85366	75.5958	0.074489	135.66	-0.53033		15.532	-0.0832	75.5958	2.12829	135.66	-0.58882
15.6303	-0.82143	75.6941	0.106131	135.758	-0.46163		15.6303	-0.01886	75.6941	2.02052	135.758	-0.5354
15.7286	-0.7932	75.7924	0.027718	135.856	-0.40292		15.7286	-0.09895	75.7924	1.87413	135.856	-0.28796
15.8269	-0.72135	75.8907	-0.11878	135.954	-0.40191		15.8269	-0.22697	75.8907	1.70863	135.954	-0.10367
15.9253	-0.6184	75.989	-0.16689	136.053	-0.46893		15.9253	-0.33266	75.989	1.60912	136.053	-0.12381
16.0236	-0.54702	76.0873	-0.06228	136.151	-0.52171		16.0236	-0.37819	76.0873	1.61107	136.151	-0.23467
16.1219	-0.54211	76.1856	0.078674	136.249	-0.5048		16.1219	-0.37257	76.1856	1.657	136.249	-0.28407
16.2202	-0.59061	76.2839	0.163747	136.348	-0.45208		16.2202	-0.39165	76.2839	1.70606	136.348	-0.2853
16.3185	-0.64095	76.3822	0.162594	136.446	-0.4381		16.3185	-0.42196	76.3822	1.70257	136.446	-0.29023
16.4168	-0.64874	76.4805	0.126229	136.544	-0.48954		16.4168	-0.4422	76.4805	1.60047	136.544	-0.18971
16.5151	-0.64569	76.5788	0.161007	136.643	-0.55256		16.5151	-0.42536	76.5788	1.47275	136.643	0.007219
16.6134	-0.67591	76.6771	0.262106	136.741	-0.58462		16.6134	-0.36388	76.6771	1.40863	136.741	0.109566
16.7117	-0.69911	76.7754	0.29233	136.839	-0.55341		16.7117	-0.33523	76.7754	1.40937	136.839	0.058585
16.81	-0.66398	76.8737	0.233119	136.938	-0.52042		16.81	-0.38433	76.8737	1.46039	136.938	-0.1053
16.9083	-0.63994	76.972	0.142997	137.036	-0.55213		16.9083	-0.45347	76.972	1.57677	137.036	-0.29736
17.0066	-0.71393	77.0703	0.033514	137.134	-0.59677		17.0066	-0.49496	77.0703	1.85857	137.134	-0.41518
17.1049	-0.82107	77.1686	-0.05484	137.232	-0.57611		17.1049	-0.50866	77.1686	2.29984	137.232	-0.40642
17.2032	-0.81503	77.2669	-0.05345	137.331	-0.51363		17.2032	-0.51353	77.2669	2.68599	137.331	-0.31717
17.3015	-0.69372	77.3653	0.047268	137.429	-0.50097		17.3015	-0.4567	77.3653	2.88825	137.429	-0.23187
17.3998	-0.58619	77.4636	0.200827	137.527	-0.5406		17.3998	-0.34545	77.4636	2.93771	137.527	-0.22407
17.4981	-0.61614	77.5619	0.328071	137.626	-0.57681		17.4981	-0.227	77.5619	2.79072	137.626	-0.29051
17.5964	-0.75093	77.6602	0.380084	137.724	-0.59855		17.5964	-0.08364	77.6602	2.3977	137.724	-0.34076
17.6947	-0.81738	77.7585	0.336009	137.822	-0.56703		17.6947	0.035179	77.7585	1.94974	137.822	-0.34648
17.793	-0.75285	77.8568	0.240232	137.921	-0.47898		17.793	-0.02666	77.8568	1.73998	137.921	-0.36034
17.8913	-0.68997	77.9551	0.233855	138.019	-0.4279		17.8913	-0.25701	77.9551	1.8274	138.019	-0.37239
17.9896	-0.7204	78.0534	0.393824	138.117	-0.42149		17.9896	-0.35289	78.0534	1.95926	138.117	-0.3766
18.0879	-0.79691	78.1517	0.594085	138.215	-0.35056		18.0879	-0.1884	78.1517	1.8973	138.215	-0.37351
18.1862	-0.82316	78.25	0.671662	138.314	-0.18245		18.1862	-0.02311	78.25	1.72907	138.314	-0.34595
18.2845	-0.77541	78.3483	0.598677	138.412	-0.05819		18.2845	0.059632	78.3483	1.68931	138.412	-0.27868
18.3829	-0.75633	78.4466	0.424164	138.51	-0.06624		18.3829	0.157486	78.4466	1.84257	138.51	-0.18927
18.4811	-0.85342	78.5449	0.259787	138.609	-0.13522		18.4811	0.198071	78.5449	2.06902	138.609	-0.12845
18.5795	-0.97301	78.6432	0.246321	138.707	-0.20759		18.5795	0.081923	78.6432	2.17174	138.707	-0.10323
18.6778	-0.93332	78.7415	0.379655	138.805	-0.30743		18.6778	-0.11432	78.7415	2.04699	138.805	-0.10115
18.7761	-0.7505	78.8398	0.544502	138.904	-0.43201		18.7761	-0.26873	78.8398	1.88811	138.904	-0.20254
18.8744	-0.63435	78.9381	0.619629	139.002	-0.50804		18.8744	-0.36802	78.9381	1.92911	139.002	-0.40184
18.9727	-0.6778	79.0364	0.563663	139.1	-0.4858		18.9727	-0.43184	79.0364	2.10588	139.1	-0.48521
19.071	-0.75829	79.1347	0.437412	139.198	-0.37858		19.071	-0.45201	79.1347	2.28803	139.198	-0.35549
19.1693	-0.76188	79.233	0.343472	139.297	-0.24503		19.1693	-0.43017	79.233	2.51874	139.297	-0.20946
19.2676	-0.69072	79.3313	0.346274	139.395	-0.20321		19.2676	-0.40181	79.3313	2.8668	139.395	-0.26194
19.3659	-0.60833	79.4296	0.404236	139.493	-0.33846		19.3659	-0.34976	79.4296	3.24287	139.493	-0.45012
19.4642	-0.57615	79.5279	0.450771	139.592	-0.54617		19.4642	-0.25373	79.5279	3.44035	139.592	-0.5777
19.5625	-0.5894	79.6262	0.476337	139.69	-0.66589		19.5625	-0.22013	79.6262	3.37393	139.69	-0.53827
19.6608	-0.62924	79.7245	0.503195	139.788	-0.68402		19.6608	-0.32072	79.7245	3.17972	139.788	-0.50939
19.7591	-0.70395	79.8229	0.498173	139.887	-0.65173		19.7591	-0.5131	79.8229	3.01363	139.887	-0.63465
19.8574	-0.78983	79.9212	0.387053	139.985	-0.63319		19.8574	-0.6927	79.9212	2.88387	139.985	-0.70388
19.9557	-0.79905	80.0195	0.215014	140.083	-0.65005		19.9557	-0.73645	80.0195	2.74524	140.083	-0.61312
20.054	-0.7023	80.1178	0.160192	140.181	-0.6531		20.054	-0.6493	80.1178	2.68508	140.181	-0.50325
20.1523	-0.57582	80.2161	0.25159	140.28	-0.60362		20.1523	-0.5562	80.2161	2.77805	140.28	-0.43483
20.2506	-0.50293	80.3144	0.29546	140.378	-0.51464		20.2506	-0.52563	80.3144	2.89324	140.378	-0.4287
20.3489	-0.46206	80.4127	0.243264	140.476	-0.41736		20.3489	-0.56064	80.4127	2.74505	140.476	-0.46092
20.4472	-0.40373	80.511	0.209877	140.575	-0.3703		20.4472	-0.65855	80.511	2.34609	140.575	-0.4604
20.5455	-0.30131	80.6093	0.268558	140.673	-0.43125		20.5455	-0.74748	80.6093	2.08636	140.673	-0.40744
20.6438	-0.19493	80.7076	0.470977	140.771	-0.54562		20.6438	-0.75912	80.7076	2.245	140.771	-0.30346
20.7421	-0.15554	80.8059	0.902292	140.87	-0.57894		20.7421	-0.70888	80.8059	2.74997	140.87	-0.17705
20.8405	-0.18189	80.9042	1.52842	140.968	-0.52227		20.8405	-0.64661	80.9042	3.31954	140.968	-0.09431
20.9387	-0.23409	81.0025	2.08223	141.066	-0.47913		20.9387	-0.59527	81.0025	3.75393	141.066	-0.09005
21.0371	-0.29548	81.1008	2.35045	141.165	-0.47808		21.0371	-0.53362	81.1008	3.95189	141.165	-0.17662
21.1354	-0.35814	81.1991	2.43702	141.263	-0.47291		21.1354	-0.45726	81.1991	3.87999	141.263	-0.35189
21.2337	-0.37772	81.2974	2.56629	141.361	-0.45334		21.2337	-0.44269	81.2974	3.65913	141.361	-0.54078
21.332	-0.37473	81.3957	2.78255	141.459	-0.44145		21.332	-0.54539	81.3957	3.4866	141.459	-0.63027
21.4303	-0.38284	81.494	2.94008	141.558	-0.46067		21.4303	-0.72293	81.494	3.44637	141.558	-0.55635
21.5286	-0.41547	81.5923	2.92625	141.656	-0.49951		21.5286	-0.82002	81.5923	3.48676	141.656	-0.37
21.6269	-0.47813	81.6906	2.74997	141.754	-0.49593		21.6269	-0.75891	81.6906	3.49036	141.754	-0.19783
21.7252	-0.535	81.7889	2.50363	141.853	-0.46236		21.7252	-0.63978	81.7889	3.39935	141.853	-0.11526
21.8235	-0.52705	81.8872	2.30209	141.951	-0.47028		21.8235	-0.62631	81.8872	3.24795	141.951	-0.13378
21.9218	-0.46518	81.9855	2.20901	142.049	-0.49626		21.9218	-0.69368	81.9855	3.20511	142.049	-0.20461
22.0201	-0.44034	82.0838	2.20181	142.148	-0.52177		22.0201	-0.73474	82.0838	3.36198	142.148	-0.28709
22.1184	-0.4542	82.1821	2.20034	142.246	-0.57936		22.1184	-0.7155	82.1821	3.5324	142.246	-0.36786
22.2167	-0.33633	82.2805	2.11822	142.344	-0.63003		22.2167	-0.55887	82.2805	3.49417	142.344	-0.44547
22.315	0.105498	82.3788	1.97213	142.442	-0.62368		22.315	-0.35003	82.3788	3.24324	142.442	-0.4518
22.4133	0.828503	82.4771	1.84784	142.541	-0.61328		22.4133	-0.29303	82.4771	2.93383	142.541	-0.33781
22.5116	1.4989	82.5754	1.70914	142.639	-0.65549		22.5116	-0.36937	82.5754	2.70702	142.639	-0.1768
22.6099	1.88041	82.6737	1.50488	142.737	-0.72442		22.6099	-0.45633	82.6737	2.5549	142.737	-0.1374
22.7082	2.04817	82.772	1.30062	142.836	-0.7306		22.7082	-0.50398	82.772	2.41483	142.836	-0.29745
22.8065	2.08894	82.8703	1.20756	142.934	-0.6478		22.8065	-0.54057	82.8703	2.22891	142.934	-0.53502
22.9048	1.97167	82.9686	1.27336	143.032	-0.53138		22.9048	-0.59623	82.9686	2.01949	143.032	-0.65283
23.0031	1.7115	83.0669	1.44291	143.131	-0.47008		23.0031	-0.56164	83.0669	1.93647	143.131	-0.56811
23.1014	1.43276	83.1652	1.59163	143.229	-0.4986		23.1014	-0.44338	83.1652	2.02378	143.229	-0.39297
23.1998	1.20846	83.2635	1.62178	143.327	-0.56726		23.1998	-0.4467	83.2635	2.10247	143.327	-0.26929
23.298	1.02726	83.3618	1.51957	143.425	-0.59839		23.298	-0.65414	83.3618	2.01841	143.425	-0.20941
23.3964	0.885218	83.4601	1.40423	143.524	-0.55298		23.3964	-0.92879	83.4601	1.91837	143.524	-0.20271
23.4947	0.778241	83.5584	1.35892	143.622	-0.4791		23.4947	-1.05262	83.5584	1.93129	143.622	-0.21837
23.593	0.715485	83.6567	1.36287	143.72	-0.47443		23.593	-0.9188	83.6567	1.9465	143.72	-0.19221
23.6913	0.705897	83.755	1.35869	143.819	-0.57541		23.6913	-0.62393	83.755	1.89752	143.819	-0.14952
23.7896	0.692923	83.8533	1.26743	143.917	-0.70535		23.7896	-0.28057	83.8533	1.74394	143.917	-0.16925
23.8879	0.580335	83.9516	1.14585	144.015	-0.77063		23.8879	0.041579	83.9516	1.56648	144.015	-0.16867
23.9862	0.399645	84.0499	1.12688	144.114	-0.69803		23.9862	0.300196	84.0499	1.48406	144.114	-0.06565
24.0845	0.291825	84.1482	1.22787	144.212	-0.48698		24.0845	0.492688	84.1482	1.51578	144.212	0.002862
24.1828	0.28577	84.2465	1.33022	144.31	-0.27186		24.1828	0.604836	84.2465	1.59489	144.31	-0.12221
24.2811	0.24909	84.3448	1.37333	144.409	-0.18676		24.2811	0.599475	84.3448	1.60409	144.409	-0.41539
24.3794	0.125831	84.4431	1.39832	144.507	-0.23401		24.3794	0.46509	84.4431	1.51912	144.507	-0.76535
24.4777	-0.00484	84.5414	1.37968	144.605	-0.33235		24.4777	0.332625	84.5414	1.38251	144.605	-0.99588
24.576	-0.11227	84.6398	1.29506	144.703	-0.3769		24.576	0.323096	84.6398	1.28622	144.703	-0.96542
24.6743	-0.1824	84.7381	1.19842	144.802	-0.27289		24.6743	0.419521	84.7381	1.34929	144.802	-0.715
24.7726	-0.15759	84.8364	1.1252	144.9	-0.02203		24.7726	0.404044	84.8364	1.54037	144.9	-0.37638
24.8709	0.008444	84.9347	1.04555	144.998	0.233668		24.8709	0.128749	84.9347	1.70878	144.998	-0.16346
24.9692	0.203136	85.033	0.930735	145.097	0.335771		24.9692	-0.17288	85.033	1.77442	145.097	-0.13956
25.0675	0.266656	85.1313	0.827515	145.195	0.285084		25.0675	-0.26492	85.1313	1.71035	145.195	-0.10817
25.1658	0.223458	85.2296	0.775404	145.293	0.235825		25.1658	-0.19339	85.2296	1.54605	145.293	0.077005
25.2641	0.173345	85.3279	0.766388	145.392	0.261937		25.2641	-0.11568	85.3279	1.45656	145.392	0.181388
25.3624	0.142157	85.4262	0.810862	145.49	0.248234		25.3624	-0.07216	85.4262	1.59646	145.49	-0.07748
25.4607	0.134177	85.5245	0.878057	145.588	0.108564		25.4607	-0.01636	85.5245	1.85295	145.588	-0.52921
25.559	0.123417	85.6228	0.842282	145.686	-0.10668		25.559	0.075593	85.6228	2.05969	145.686	-0.75565
25.6574	0.107774	85.7211	0.680482	145.785	-0.23867		25.6574	0.160117	85.7211	2.1783	145.785	-0.65304
25.7556	0.103908	85.8194	0.567221	145.883	-0.25427		25.7556	0.175457	85.8194	2.25942	145.883	-0.49109
25.854	0.088099	85.9177	0.547601	145.981	-0.30368		25.854	0.127212	85.9177	2.2833	145.981	-0.54077
25.9523	0.018764	86.016	0.48527	146.08	-0.42994		25.9523	0.033599	86.016	2.14761	146.08	-0.74621
26.0506	-0.09467	86.1143	0.333658	146.178	-0.5223		26.0506	-0.10664	86.1143	1.96238	146.178	-0.79934
26.1489	-0.18295	86.2126	0.224352	146.276	-0.53513		26.1489	-0.25139	86.2126	1.87397	146.276	-0.61623
26.2472	-0.21275	86.3109	0.290488	146.375	-0.49756		26.2472	-0.34719	86.3109	1.88369	146.375	-0.38691
26.3455	-0.225	86.4092	0.511877	146.473	-0.4618		26.3455	-0.41834	86.4092	1.91887	146.473	-0.26087
26.4438	-0.2375	86.5075	0.700151	146.571	-0.44206		26.4438	-0.49296	86.5075	1.96371	146.571	-0.2654
26.5421	-0.23172	86.6058	0.710847	146.67	-0.45664		26.5421	-0.4804	86.6058	2.06803	146.67	-0.35407
26.6404	-0.21464	86.7041	0.569757	146.768	-0.51354		26.6404	-0.29678	86.7041	2.18882	146.768	-0.40173
26.7387	-0.23106	86.8024	0.377904	146.866	-0.57894		26.7387	-0.02012	86.8024	2.14138	146.866	-0.28356
26.837	-0.28894	86.9007	0.266561	146.964	-0.59101		26.837	0.123301	86.9007	2.04469	146.964	-0.02303
26.9353	-0.37082	86.999	0.288858	147.063	-0.5498		26.9353	0.038878	86.999	2.23822	147.063	0.203487
27.0336	-0.42611	87.0974	0.441263	147.161	-0.50612		27.0336	-0.08201	87.0974	2.78446	147.161	0.242976
27.1319	-0.42042	87.1957	0.699991	147.259	-0.49711		27.1319	-0.09957	87.1957	3.32411	147.259	0.113053
27.2302	-0.38076	87.294	0.978277	147.358	-0.50988		27.2302	-0.08388	87.294	3.55832	147.358	-0.09814
27.3285	-0.34985	87.3923	1.21884	147.456	-0.51448		27.3285	-0.08534	87.3923	3.60273	147.456	-0.30753
27.4268	-0.38374	87.4906	1.40634	147.554	-0.53881		27.4268	-0.11193	87.4906	3.65925	147.554	-0.42704
27.5251	-0.48877	87.5889	1.52576	147.653	-0.57985		27.5251	-0.19657	87.5889	3.70132	147.653	-0.37952
27.6234	-0.57966	87.6872	1.54888	147.751	-0.58974		27.6234	-0.36492	87.6872	3.60715	147.751	-0.21958
27.7217	-0.57122	87.7855	1.51859	147.849	-0.54354		27.7217	-0.52407	87.7855	3.35343	147.849	-0.09242
27.82	-0.48768	87.8838	1.52912	147.947	-0.51368		27.82	-0.55718	87.8838	3.04191	147.947	-0.07027
27.9183	-0.42581	87.9821	1.60235	148.046	-0.52785		27.9183	-0.49573	87.9821	2.88265	148.046	-0.10783
28.0166	-0.47657	88.0804	1.67924	148.144	-0.54392		28.0166	-0.50987	88.0804	2.89447	148.144	-0.15173
28.115	-0.6371	88.1787	1.69001	148.242	-0.53658		28.115	-0.63837	88.1787	2.88403	148.242	-0.17398
28.2132	-0.74293	88.277	1.59804	148.341	-0.51075		28.2132	-0.69647	88.277	2.79217	148.341	-0.19086
28.3116	-0.66359	88.3753	1.45507	148.439	-0.47573		28.3116	-0.58793	88.3753	2.66938	148.439	-0.18712
28.4099	-0.50273	88.4736	1.3407	148.537	-0.45807		28.4099	-0.44486	88.4736	2.56011	148.537	-0.12071
28.5082	-0.43755	88.5719	1.28093	148.636	-0.43095		28.5082	-0.37728	88.5719	2.51813	148.636	-0.04212
28.6065	-0.44647	88.6702	1.20095	148.734	-0.33026		28.6065	-0.37307	88.6702	2.57545	148.734	0.046287
28.7048	-0.45532	88.7685	1.03803	148.832	-0.04651		28.7048	-0.41931	88.7685	2.69028	148.832	0.216469
28.8031	-0.509	88.8668	0.856525	148.931	0.39035		28.8031	-0.42731	88.8668	2.80752	148.931	0.47491
28.9014	-0.64694	88.9651	0.766253	149.029	0.695025		28.9014	-0.35982	88.9651	2.94036	149.029	0.714539
28.9997	-0.73431	89.0634	0.805695	149.127	0.733324		28.9997	-0.30962	89.0634	3.09189	149.127	0.808878
29.098	-0.67974	89.1617	0.864808	149.226	0.692658		29.098	-0.30661	89.1617	3.31994	149.226	0.728425
29.1963	-0.56337	89.26	0.821373	149.324	0.70964		29.1963	-0.32627	89.26	3.73504	149.324	0.576231
29.2946	-0.50349	89.3583	0.719665	149.422	0.729833		29.2946	-0.32553	89.3583	4.33715	149.422	0.434788
29.3929	-0.55109	89.4566	0.660323	149.52	0.668642		29.3929	-0.33175	89.4566	4.93954	149.52	0.374244
29.4912	-0.64536	89.555	0.660285	149.619	0.499416		29.4912	-0.44634	89.555	5.2622	149.619	0.407028
29.5895	-0.68236	89.6532	0.668771	149.717	0.301553		29.5895	-0.65491	89.6532	5.23473	149.717	0.431252
29.6878	-0.64869	89.7516	0.657011	149.815	0.229146		29.6878	-0.81838	89.7516	5.07418	149.815	0.404556
29.7861	-0.61105	89.8499	0.640386	149.914	0.351115		29.7861	-0.79448	89.8499	4.98679	149.914	0.327723
29.8844	-0.60196	89.9482	0.622932	150.012	0.606577		29.8844	-0.61412	89.9482	4.97196	150.012	0.213953
29.9827	-0.58739	90.0465	0.570273	150.11	0.909876		29.9827	-0.51705	90.0465	4.92677	150.11	0.127122
30.081	-0.59183	90.1448	0.474179	150.208	1.18599		30.081	-0.66346	90.1448	4.71293	150.208	0.145262
30.1793	-0.62917	90.2431	0.399221	150.307	1.33967		30.1793	-0.84091	90.2431	4.26705	150.307	0.187948
30.2776	-0.634	90.3414	0.367264	150.405	1.3294		30.2776	-0.82485	90.3414	3.76617	150.405	0.100981
30.3759	-0.56929	90.4397	0.310964	150.503	1.23101		30.3759	-0.74821	90.4397	3.47364	150.503	-0.08838
30.4742	-0.47795	90.538	0.163448	150.602	1.15552		30.4742	-0.80405	90.538	3.46178	150.602	-0.18434
30.5725	-0.4339	90.6363	0.034974	150.7	1.09876		30.5725	-0.87728	90.6363	3.5998	150.7	-0.1133
30.6709	-0.45164	90.7346	0.073549	150.798	1.00042		30.6709	-0.79536	90.7346	3.66774	150.798	-0.02037
30.7691	-0.48606	90.8329	0.228619	150.897	0.863568		30.7691	-0.64512	90.8329	3.549	150.897	-0.0732
30.8675	-0.50896	90.9312	0.314727	150.995	0.772077		30.8675	-0.63745	90.9312	3.29735	150.995	-0.19729
30.9658	-0.53655	91.0295	0.23504	151.093	0.765884		30.9658	-0.74652	91.0295	3.07173	151.093	-0.20395
31.0641	-0.59971	91.1278	0.070712	151.192	0.754295		31.0641	-0.82451	91.1278	2.94822	151.192	-0.13467
31.1624	-0.69784	91.2261	-0.06967	151.29	0.651994		31.1624	-0.80368	91.2261	2.85543	151.29	-0.01997
31.2607	-0.80988	91.3244	-0.11565	151.388	0.553588		31.2607	-0.68185	91.3244	2.6789	151.388	0.185033
31.359	-0.90141	91.4227	-0.03731	151.487	0.616671		31.359	-0.55402	91.4227	2.44866	151.487	0.362322
31.4573	-0.92653	91.521	0.115488	151.585	0.820999		31.4573	-0.52408	91.521	2.32538	151.585	0.367642
31.5556	-0.8585	91.6193	0.200437	151.683	1.0718		31.5556	-0.5508	91.6193	2.31564	151.683	0.22816
31.6539	-0.71543	91.7176	0.153063	151.781	1.33634		31.6539	-0.58986	91.7176	2.23713	151.781	0.064606
31.7522	-0.56279	91.8159	0.089978	151.88	1.51835		31.7522	-0.63363	91.8159	2.05838	151.88	-0.08448
31.8505	-0.51287	91.9142	0.10866	151.978	1.51554		31.8505	-0.61411	91.9142	1.94171	151.978	-0.18583
31.9488	-0.56685	92.0126	0.201889	152.076	1.37865		31.9488	-0.53297	92.0126	1.96967	152.076	-0.19043
32.0471	-0.63255	92.1108	0.293422	152.175	1.23691		32.0471	-0.46042	92.1108	2.0128	152.175	-0.11795
32.1454	-0.65323	92.2092	0.315449	152.273	1.17759		32.1454	-0.41902	92.2092	1.90165	152.273	-0.02406
32.2437	-0.61588	92.3075	0.257227	152.371	1.15742		32.2437	-0.41106	92.3075	1.71661	152.371	0.014614
32.342	-0.56146	92.4058	0.130569	152.47	1.04631		32.342	-0.40519	92.4058	1.71556	152.47	-0.06765
32.4403	-0.555	92.5041	0.011575	152.568	0.836977		32.4403	-0.4055	92.5041	2.00571	152.568	-0.23444
32.5386	-0.61392	92.6024	0.002939	152.666	0.689114		32.5386	-0.47842	92.6024	2.3978	152.666	-0.30944
32.6369	-0.69224	92.7007	0.073926	152.764	0.702245		32.6369	-0.63875	92.7007	2.54811	152.764	-0.21038
32.7352	-0.72836	92.799	0.138312	152.863	0.793398		32.7352	-0.77263	92.799	2.36672	152.863	-0.08173
32.8335	-0.73414	92.8973	0.18198	152.961	0.833581		32.8335	-0.82313	92.8973	2.02665	152.961	-0.12206
32.9318	-0.77647	92.9956	0.225182	153.059	0.785448		32.9318	-0.82728	92.9956	1.68636	153.059	-0.29643
33.0301	-0.79188	93.0939	0.246678	153.158	0.628586		33.0301	-0.83815	93.0939	1.40629	153.158	-0.34719
33.1285	-0.70872	93.1922	0.236898	153.256	0.372997		33.1285	-0.84066	93.1922	1.21712	153.256	-0.20616
33.2268	-0.59333	93.2905	0.255004	153.354	0.189232		33.2268	-0.72564	93.2905	1.17279	153.354	-0.09374
33.3251	-0.51401	93.3888	0.301213	153.453	0.215005		33.3251	-0.47375	93.3888	1.16201	153.453	-0.15378
33.4234	-0.49608	93.4871	0.283404	153.551	0.341486		33.4234	-0.25577	93.4871	1.08557	153.551	-0.27727
33.5217	-0.56191	93.5854	0.183692	153.649	0.354329		33.5217	-0.20059	93.5854	1.07033	153.649	-0.36054
33.62	-0.71036	93.6837	0.086213	153.748	0.211101		33.62	-0.25417	93.6837	1.17258	153.748	-0.34209
33.7183	-0.87747	93.782	0.048737	153.846	0.045394		33.7183	-0.28093	93.782	1.26878	153.846	-0.25371
33.8166	-0.93434	93.8803	0.022058	153.944	-0.04795		33.8166	-0.29443	93.8803	1.23715	153.944	-0.21014
33.9149	-0.83416	93.9786	-0.02229	154.042	-0.07464		33.9149	-0.37095	93.9786	1.1863	154.042	-0.25416
34.0132	-0.68687	94.0769	0.015566	154.141	-0.0564		34.0132	-0.45813	94.0769	1.32404	154.141	-0.32322
34.1115	-0.64915	94.1752	0.197844	154.239	-0.04699		34.1115	-0.45646	94.1752	1.51973	154.239	-0.34083
34.2098	-0.7606	94.2735	0.372905	154.337	-0.0989		34.2098	-0.41119	94.2735	1.56208	154.337	-0.34309
34.3081	-0.84238	94.3718	0.399138	154.436	-0.19134		34.3081	-0.42556	94.3718	1.53007	154.436	-0.45674
34.4064	-0.77515	94.4702	0.396604	154.534	-0.25594		34.4064	-0.49835	94.4702	1.53682	154.534	-0.67322
34.5047	-0.63265	94.5684	0.565121	154.632	-0.26864		34.5047	-0.54325	94.5684	1.50478	154.632	-0.87942
34.603	-0.52645	94.6668	0.932523	154.731	-0.2617		34.603	-0.50242	94.6668	1.41847	154.731	-0.99792
34.7013	-0.47609	94.7651	1.33287	154.829	-0.2728		34.7013	-0.4686	94.7651	1.30176	154.829	-0.95039
34.7996	-0.48052	94.8634	1.57331	154.927	-0.28809		34.7996	-0.49501	94.8634	1.13409	154.927	-0.74368
34.8979	-0.51987	94.9617	1.605	155.025	-0.27682		34.8979	-0.51296	94.9617	0.928814	155.025	-0.53304
34.9962	-0.5462	95.06	1.52988	155.124	-0.25313		34.9962	-0.45319	95.06	0.802579	155.124	-0.44955
35.0945	-0.54016	95.1583	1.44122	155.222	-0.24844		35.0945	-0.33978	95.1583	0.906204	155.222	-0.4936
35.1928	-0.51005	95.2566	1.35729	155.32	-0.28372		35.1928	-0.35828	95.2566	1.15316	155.32	-0.45097
35.2911	-0.49586	95.3549	1.25178	155.419	-0.33215		35.2911	-0.52569	95.3549	1.26664	155.419	-0.11904
35.3894	-0.50024	95.4532	1.15087	155.517	-0.34775		35.3894	-0.59627	95.4532	1.10706	155.517	0.423796
35.4877	-0.51973	95.5515	1.07689	155.615	-0.33814		35.4877	-0.4653	95.5515	0.836668	155.615	0.914261
35.5861	-0.56298	95.6498	1.01372	155.714	-0.34353		35.5861	-0.28357	95.6498	0.753367	155.714	1.13279
35.6844	-0.61064	95.7481	0.997683	155.812	-0.39345		35.6844	-0.27045	95.7481	0.89521	155.812	1.12727
35.7827	-0.63856	95.8464	1.04421	155.91	-0.49668		35.7827	-0.43087	95.8464	1.0421	155.91	1.08343
35.881	-0.64182	95.9447	1.04814	156.008	-0.60063		35.881	-0.57376	95.9447	1.06991	156.008	1.07822
35.9793	-0.62482	96.043	0.968422	156.107	-0.60269		35.9793	-0.56183	96.043	1.02664	156.107	1.05718
36.0776	-0.60915	96.1413	0.929134	156.205	-0.5283		36.0776	-0.39267	96.1413	0.945557	156.205	0.913081
36.1759	-0.60477	96.2396	0.954584	156.303	-0.47796		36.1759	-0.17238	96.2396	0.863241	156.303	0.711712
36.2742	-0.58583	96.3379	0.958293	156.402	-0.45886		36.2742	-0.10363	96.3379	0.854992	156.402	0.661901
36.3725	-0.59007	96.4362	0.913533	156.5	-0.4226		36.3725	-0.31511	96.4362	1.1374	156.5	0.729548
36.4708	-0.66482	96.5345	0.851323	156.598	-0.41429		36.4708	-0.6571	96.5345	1.92189	156.598	0.701953
36.5691	-0.71609	96.6328	0.79841	156.697	-0.42621		36.5691	-0.85824	96.6328	2.91269	156.697	0.542622
36.6674	-0.67476	96.7311	0.737291	156.795	-0.45699		36.6674	-0.79779	96.7311	3.57987	156.795	0.452256
36.7657	-0.59793	96.8294	0.662721	156.893	-0.56331		36.7657	-0.58609	96.8294	3.74765	156.893	0.566077
36.864	-0.50444	96.9278	0.617204	156.992	-0.65813		36.864	-0.44069	96.9278	3.59531	156.992	0.761981
36.9623	-0.39789	97.026	0.603539	157.09	-0.61911		36.9623	-0.4195	97.026	3.42739	157.09	0.825186
37.0606	-0.36001	97.1244	0.602474	157.188	-0.52074		37.0606	-0.44773	97.1244	3.35079	157.188	0.709342
37.1589	-0.4311	97.2227	0.589626	157.286	-0.45562		37.1589	-0.43494	97.2227	3.19781	157.286	0.565947
37.2572	-0.53438	97.321	0.525086	157.385	-0.39043		37.2572	-0.34793	97.321	2.97553	157.385	0.552988
37.3555	-0.56725	97.4193	0.408992	157.483	-0.31009		37.3555	-0.2478	97.4193	2.83851	157.483	0.628043
37.4538	-0.49884	97.5176	0.305418	157.581	-0.30017		37.4538	-0.17253	97.5176	2.78092	157.581	0.658334
37.5521	-0.41906	97.6159	0.233537	157.68	-0.40568		37.5521	-0.20405	97.6159	2.66336	157.68	0.64614
37.6504	-0.384	97.7142	0.160711	157.778	-0.54866		37.6504	-0.38304	97.7142	2.54183	157.778	0.601492
37.7487	-0.40636	97.8125	0.110936	157.876	-0.62028		37.7487	-0.55599	97.8125	2.58335	157.876	0.503353
37.847	-0.50244	97.9108	0.140814	157.975	-0.60253		37.847	-0.56392	97.9108	2.72734	157.975	0.360858
37.9453	-0.66182	98.0091	0.274625	158.073	-0.5409		37.9453	-0.43056	98.0091	2.79463	158.073	0.220504
38.0436	-0.78562	98.1074	0.446509	158.171	-0.504		38.0436	-0.31574	98.1074	2.70566	158.171	0.09145
38.142	-0.81003	98.2057	0.539835	158.269	-0.53318		38.142	-0.22306	98.2057	2.51145	158.269	-0.0409
38.2403	-0.78259	98.304	0.501354	158.368	-0.55704		38.2403	-0.09437	98.304	2.27153	158.368	-0.10131
38.3386	-0.7423	98.4023	0.370754	158.466	-0.513		38.3386	-0.03626	98.4023	2.02671	158.466	-0.01106
38.4369	-0.65389	98.5006	0.240133	158.564	-0.46559		38.4369	-0.12575	98.5006	1.85341	158.564	0.110417
38.5352	-0.55522	98.5989	0.214549	158.663	-0.46103		38.5352	-0.31846	98.5989	1.782	158.663	0.078197
38.6335	-0.5333	98.6972	0.272247	158.761	-0.51823		38.6335	-0.50206	98.6972	1.72103	158.761	-0.09468
38.7318	-0.58487	98.7955	0.306502	158.859	-0.60944		38.7318	-0.58378	98.7955	1.68865	158.859	-0.1765
38.8301	-0.60843	98.8938	0.285215	158.958	-0.59865		38.8301	-0.53062	98.8938	1.76804	158.958	-0.05851
38.9284	-0.54509	98.9921	0.247998	159.056	-0.50803		38.9284	-0.40771	98.9921	1.8725	159.056	0.070019
39.0267	-0.48348	99.0904	0.226507	159.154	-0.48069		39.0267	-0.33744	99.0904	1.85827	159.154	0.016473
39.125	-0.53402	99.1887	0.243808	159.252	-0.48532		39.125	-0.31661	99.1887	1.69768	159.252	-0.06471
39.2233	-0.69869	99.287	0.264325	159.351	-0.46331		39.2233	-0.30815	99.287	1.4874	159.351	-0.00132
39.3216	-0.87212	99.3854	0.224624	159.449	-0.44944		39.3216	-0.3329	99.3854	1.35041	159.449	0.108117
39.4199	-0.94521	99.4836	0.183347	159.547	-0.48905		39.4199	-0.4225	99.4836	1.33723	159.547	0.144941
39.5182	-0.90271	99.582	0.213907	159.646	-0.54697		39.5182	-0.553	99.582	1.42596	159.646	0.114778
39.6165	-0.83237	99.6803	0.310939	159.744	-0.55541		39.6165	-0.62822	99.6803	1.53429	159.744	0.069215
39.7148	-0.81966	99.7786	0.400456	159.842	-0.55036		39.7148	-0.59055	99.7786	1.58509	159.842	-0.01805
39.8131	-0.88989	99.8769	0.4071	159.941	-0.60627		39.8131	-0.53313	99.8769	1.56818	159.941	-0.21752
39.9114	-0.95211	99.9752	0.352955	160.039	-0.62675		39.9114	-0.54273	99.9752	1.46629	160.039	-0.41642
40.0097	-0.87737	100.073	0.280561	160.137	-0.4465		40.0097	-0.65993	100.073	1.27531	160.137	-0.46605
40.108	-0.68297	100.172	0.190581	160.236	-0.10226		40.108	-0.85619	100.172	1.08377	160.236	-0.35545
40.2063	-0.51585	100.27	0.098978	160.334	0.22258		40.2063	-0.99482	100.27	1.03598	160.334	-0.20069
40.3046	-0.51882	100.368	0.057096	160.432	0.392801		40.3046	-0.93164	100.368	1.15651	160.432	-0.11453
40.4029	-0.7136	100.467	0.092075	160.53	0.390911		40.4029	-0.60798	100.467	1.29168	160.53	-0.11533
40.5012	-0.92419	100.565	0.16718	160.629	0.342641		40.5012	-0.04426	100.565	1.28626	160.629	-0.13299
40.5996	-0.97377	100.663	0.22436	160.727	0.314774		40.5996	0.578267	100.663	1.20928	160.727	-0.12947
40.6979	-0.90855	100.762	0.258782	160.825	0.258635		40.6979	0.91046	100.762	1.22577	160.825	-0.13374
40.7962	-0.8826	100.86	0.2987	160.924	0.179892		40.7962	0.915263	100.86	1.34359	160.924	-0.08745
40.8945	-0.92007	100.958	0.302875	161.022	0.114464		40.8945	0.878082	100.958	1.41662	161.022	0.088253
40.9928	-0.96727	101.056	0.259702	161.12	0.096772		40.9928	0.929465	101.056	1.38005	161.12	0.327234
41.0911	-0.99692	101.155	0.236706	161.219	0.101382		41.0911	0.979285	101.155	1.29696	161.219	0.598431
41.1894	-0.97361	101.253	0.256293	161.317	0.069101		41.1894	0.972716	101.253	1.16103	161.317	0.823212
41.2877	-0.893	101.351	0.259885	161.415	0.008477		41.2877	0.954108	101.351	0.973194	161.415	0.849891
41.386	-0.8017	101.45	0.2324	161.513	-0.05259		41.386	0.918904	101.45	0.830014	161.513	0.697942
41.4843	-0.74027	101.548	0.182668	161.612	-0.09051		41.4843	0.862135	101.548	0.790426	161.612	0.606249
41.5826	-0.68472	101.646	0.135611	161.71	-0.0633		41.5826	0.883474	101.646	0.846136	161.71	0.822916
41.6809	-0.66073	101.745	0.153188	161.808	0.039538		41.6809	0.953914	101.745	0.946852	161.808	1.34123
41.7792	-0.73618	101.843	0.244157	161.907	0.141284		41.7792	0.885265	101.843	1.03497	161.907	1.87892
41.8775	-0.85934	101.941	0.315125	162.005	0.148897		41.8775	0.664013	101.941	1.09726	162.005	2.14834
41.9758	-0.9173	102.04	0.256928	162.103	0.014665		41.9758	0.464672	102.04	1.1036	162.103	2.2143
42.0741	-0.86555	102.138	0.117064	162.202	-0.19522		42.0741	0.39615	102.138	1.03373	162.202	2.17562
42.1724	-0.74918	102.236	-0.00122	162.3	-0.31888		42.1724	0.427016	102.236	0.934141	162.3	2.01336
42.2707	-0.65728	102.335	-0.02443	162.398	-0.27515		42.2707	0.487511	102.335	0.871274	162.398	1.8311
42.369	-0.61841	102.433	0.038389	162.496	-0.13283		42.369	0.532682	102.433	0.903309	162.496	1.82315
42.4673	-0.61831	102.531	0.075203	162.595	-0.04292		42.4673	0.524642	102.531	0.97972	162.595	1.93604
42.5656	-0.65698	102.629	0.038563	162.693	-0.09153		42.5656	0.406582	102.629	0.992347	162.693	1.92457
42.6639	-0.68797	102.728	0.028997	162.791	-0.17792		42.6639	0.112974	102.728	0.937893	162.791	1.7026
42.7622	-0.65527	102.826	0.118095	162.89	-0.17036		42.7622	-0.21677	102.826	0.920825	162.89	1.44045
42.8606	-0.58218	102.924	0.234046	162.988	-0.07047		42.8606	-0.32162	102.924	0.996604	162.988	1.30729
42.9588	-0.55931	103.023	0.280125	163.086	-0.02766		42.9588	-0.20951	103.023	1.12305	163.086	1.27682
43.0572	-0.60802	103.121	0.258936	163.185	-0.12947		43.0572	-0.10895	103.121	1.2016	163.185	1.29763
43.1555	-0.68258	103.219	0.21753	163.283	-0.29975		43.1555	-0.09477	103.219	1.12939	163.283	1.29854
43.2538	-0.7311	103.317	0.257969	163.381	-0.42		43.2538	-0.11852	103.317	0.982058	163.381	1.14449
43.3521	-0.71316	103.416	0.522117	163.48	-0.43961		43.3521	-0.1044	103.416	0.895202	163.48	0.838723
43.4504	-0.66243	103.514	0.9861	163.578	-0.39667		43.4504	-0.01829	103.514	0.91629	163.578	0.629214
43.5487	-0.6331	103.612	1.41878	163.676	-0.38145		43.5487	0.034794	103.612	0.984396	163.676	0.688836
43.647	-0.6628	103.711	1.58607	163.774	-0.45592		43.647	-0.05719	103.711	1.00991	163.774	0.861468
43.7453	-0.7255	103.809	1.49369	163.873	-0.54255		43.7453	-0.21695	103.809	0.94465	163.873	0.855784
43.8436	-0.7212	103.907	1.37683	163.971	-0.55514		43.8436	-0.29054	103.907	0.840322	163.971	0.549121
43.9419	-0.61124	104.006	1.34121	164.069	-0.51758		43.9419	-0.32673	104.006	0.830922	164.069	0.178959
44.0402	-0.48759	104.104	1.33645	164.168	-0.52924		44.0402	-0.41225	104.104	0.891925	164.168	0.111495
44.1385	-0.43847	104.202	1.35037	164.266	-0.60948		44.1385	-0.46282	104.202	0.855943	164.266	0.40408
44.2368	-0.4373	104.3	1.39648	164.364	-0.63988		44.2368	-0.39034	104.3	0.657897	164.364	0.673474
44.3351	-0.44711	104.399	1.38125	164.463	-0.5114		44.3351	-0.27848	104.399	0.507335	164.463	0.62464
44.4334	-0.4584	104.497	1.22475	164.561	-0.27575		44.4334	-0.25746	104.497	0.538947	164.561	0.481946
44.5317	-0.45386	104.596	1.02769	164.659	-0.16213		44.5317	-0.30688	104.596	0.623615	164.659	0.52901
44.63	-0.42422	104.694	0.947105	164.757	-0.23872		44.63	-0.35394	104.694	0.653308	164.757	0.668935
44.7283	-0.40511	104.792	0.99305	164.856	-0.31289		44.7283	-0.3582	104.792	0.593785	164.856	0.644997
44.8266	-0.44836	104.89	1.04199	164.954	-0.29142		44.8266	-0.3648	104.89	0.462755	164.954	0.480153
44.9249	-0.5906	104.989	0.981921	165.052	-0.2298		44.9249	-0.42156	104.989	0.362003	165.052	0.371981
45.0232	-0.79846	105.087	0.865349	165.151	-0.19502		45.0232	-0.50692	105.087	0.353702	165.151	0.346409
45.1215	-0.91507	105.185	0.773292	165.249	-0.24281		45.1215	-0.5322	105.185	0.39907	165.249	0.315509
45.2198	-0.83381	105.284	0.668158	165.347	-0.35013		45.2198	-0.43856	105.284	0.45277	165.347	0.250882
45.3182	-0.67499	105.382	0.573465	165.446	-0.42802		45.3182	-0.28805	105.382	0.480718	165.446	0.19911
45.4164	-0.57807	105.48	0.583926	165.544	-0.44557		45.4164	-0.24705	105.48	0.45923	165.544	0.196506
45.5147	-0.5821	105.579	0.638439	165.642	-0.44196		45.5147	-0.37224	105.579	0.388188	165.642	0.249578
45.6131	-0.68022	105.677	0.595936	165.741	-0.43847		45.6131	-0.5718	105.677	0.270045	165.741	0.287352
45.7114	-0.8112	105.775	0.487532	165.839	-0.4548		45.7114	-0.74963	105.775	0.178239	165.839	0.244851
45.8097	-0.90379	105.873	0.444538	165.937	-0.55537		45.8097	-0.78407	105.873	0.168915	165.937	0.168756
45.908	-0.90549	105.972	0.493757	166.036	-0.70973		45.908	-0.62797	105.972	0.297274	166.036	0.11389
46.0063	-0.8388	106.07	0.540211	166.134	-0.81578		46.0063	-0.4248	106.07	0.572872	166.134	0.107458
46.1046	-0.77521	106.168	0.515814	166.232	-0.82092		46.1046	-0.33765	106.168	0.82385	166.232	0.118591
46.2029	-0.73419	106.267	0.408997	166.33	-0.78368		46.2029	-0.40063	106.267	0.90092	166.33	0.063912
46.3012	-0.64998	106.365	0.213293	166.429	-0.80468		46.3012	-0.53804	106.365	0.805046	166.429	-0.00808
46.3995	-0.45916	106.463	0.029987	166.527	-0.86683		46.3995	-0.66536	106.463	0.652487	166.527	-0.01405
46.4978	-0.20997	106.561	-0.06024	166.625	-0.88361		46.4978	-0.71522	106.561	0.589272	166.625	-0.01132
46.5961	-0.05037	106.66	-0.1331	166.724	-0.81972		46.5961	-0.71696	106.66	0.836662	166.724	-0.00507
46.6944	-0.05433	106.758	-0.21964	166.822	-0.71895		46.6944	-0.78599	106.758	1.67074	166.822	0.019693
46.7927	-0.12952	106.856	-0.22269	166.92	-0.63027		46.7927	-0.87023	106.856	3.0144	166.92	0.034394
46.891	-0.1559	106.955	-0.09187	167.018	-0.56285		46.891	-0.79734	106.955	4.33226	167.018	0.113618
46.9893	-0.13015	107.053	0.042978	167.117	-0.5666		46.9893	-0.60909	107.053	5.12303	167.117	0.277843
47.0876	-0.13516	107.151	0.014497	167.215	-0.67049		47.0876	-0.5177	107.151	5.29063	167.215	0.427652
47.1859	-0.23969	107.25	-0.15277	167.313	-0.79025		47.1859	-0.59297	107.25	5.12984	167.313	0.475886
47.2842	-0.40395	107.348	-0.29266	167.412	-0.80791		47.2842	-0.66548	107.348	4.96775	167.412	0.376449
47.3825	-0.50534	107.446	-0.31333	167.51	-0.75641		47.3825	-0.594	107.446	4.8421	167.51	0.225792
47.4808	-0.51686	107.545	-0.1987	167.608	-0.75603		47.4808	-0.46997	107.545	4.57294	167.608	0.227013
47.5791	-0.5028	107.643	0.009394	167.707	-0.79646		47.5791	-0.43606	107.643	4.12531	167.707	0.420828
47.6774	-0.49105	107.741	0.216866	167.805	-0.78731		47.6774	-0.4454	107.741	3.68113	167.805	0.607253
47.7758	-0.46305	107.84	0.35524	167.903	-0.74484		47.7758	-0.4089	107.84	3.44826	167.903	0.584434
47.874	-0.42173	107.938	0.427559	168.001	-0.73476		47.874	-0.36348	107.938	3.46922	168.001	0.378692
47.9723	-0.38443	108.036	0.469047	168.1	-0.73697		47.9723	-0.37469	108.036	3.60558	168.1	0.174969
48.0707	-0.39458	108.134	0.456045	168.198	-0.73283		48.0707	-0.42229	108.134	3.66812	168.198	0.039733
48.169	-0.47097	108.233	0.389293	168.297	-0.76044		48.169	-0.45397	108.233	3.58648	168.297	-0.03129
48.2673	-0.5031	108.331	0.338862	168.395	-0.80381		48.2673	-0.3713	108.331	3.44613	168.395	0.019675
48.3656	-0.43093	108.429	0.361715	168.493	-0.78195		48.3656	-0.1907	108.429	3.23148	168.493	0.18437
48.4639	-0.35793	108.528	0.419772	168.591	-0.70118		48.4639	-0.11429	108.528	2.94925	168.591	0.350857
48.5622	-0.34087	108.626	0.409845	168.69	-0.59541		48.5622	-0.23661	108.626	2.77284	168.69	0.304171
48.6605	-0.32757	108.724	0.288658	168.788	-0.48184		48.6605	-0.43997	108.724	2.74069	168.788	0.021348
48.7588	-0.25773	108.823	0.15199	168.886	-0.44957		48.7588	-0.49239	108.823	2.74119	168.886	-0.20274
48.8571	-0.19031	108.921	0.140112	168.985	-0.58029		48.8571	-0.38658	108.921	2.72591	168.985	-0.20655
48.9554	-0.22412	109.019	0.236756	169.083	-0.84532		48.9554	-0.32567	109.019	2.69564	169.083	-0.10893
49.0537	-0.35447	109.117	0.320928	169.181	-1.08036		49.0537	-0.45318	109.117	2.68323	169.181	-0.04472
49.152	-0.47224	109.216	0.324619	169.28	-1.0809		49.152	-0.66198	109.216	2.6846	169.28	0.031498
49.2503	-0.51376	109.314	0.313538	169.378	-0.86947		49.2503	-0.68066	109.314	2.64084	169.378	0.105907
49.3486	-0.46809	109.412	0.314352	169.476	-0.69115		49.3486	-0.45967	109.412	2.56464	169.476	0.052004
49.4469	-0.36832	109.511	0.266098	169.574	-0.69612		49.4469	-0.26068	109.511	2.47804	169.574	-0.06322
49.5452	-0.31972	109.609	0.196397	169.673	-0.79918		49.5452	-0.2455	109.609	2.41151	169.673	-0.10383
49.6435	-0.38371	109.707	0.198332	169.771	-0.8819		49.6435	-0.37297	109.707	2.41709	169.771	-0.11672
49.7418	-0.48187	109.806	0.210468	169.869	-0.93446		49.7418	-0.55397	109.806	2.41208	169.869	-0.20204
49.8401	-0.50167	109.904	0.129304	169.968	-0.96136		49.8401	-0.72724	109.904	2.27426	169.968	-0.32549
49.9384	-0.43233	110.002	-0.0055	170.066	-0.92247		49.9384	-0.80639	110.002	2.07043	170.066	-0.25676
50.0367	-0.34152	110.1	-0.1046	170.164	-0.80609		50.0367	-0.75502	110.1	1.97728	170.164	0.135125
50.135	-0.2885	110.199	-0.18147	170.262	-0.74174		50.135	-0.64627	110.199	2.06504	170.262	0.685815
50.2334	-0.32487	110.297	-0.25285	170.361	-0.81628		50.2334	-0.57697	110.297	2.21038	170.361	1.18685
50.3317	-0.45582	110.395	-0.27509	170.459	-0.90317		50.3317	-0.54722	110.395	2.19274	170.459	1.5628
50.4299	-0.5576	110.494	-0.23609	170.557	-0.89855		50.4299	-0.53095	110.494	1.96093	170.557	1.8777
50.5283	-0.52279	110.592	-0.16931	170.656	-0.83914		50.5283	-0.59291	110.592	1.69025	170.656	2.19286
50.6266	-0.44278	110.69	-0.11785	170.754	-0.81865		50.6266	-0.70001	110.69	1.50913	170.754	2.42342
50.7249	-0.44185	110.789	-0.10084	170.852	-0.86115		50.7249	-0.77994	110.789	1.43031	170.852	2.49149
50.8232	-0.52263	110.887	-0.05817	170.951	-0.8939		50.8232	-0.77871	110.887	1.40145	170.951	2.36436
50.9215	-0.63129	110.985	0.056796	171.049	-0.89125		50.9215	-0.67326	110.985	1.44295	171.049	2.02292
51.0198	-0.7396	111.084	0.181089	171.147	-0.86432		51.0198	-0.56671	111.084	1.5158	171.147	1.65875
51.1181	-0.79376	111.182	0.210826	171.246	-0.80066		51.1181	-0.54135	111.182	1.50212	171.246	1.50751
51.2164	-0.74687	111.28	0.141218	171.344	-0.73635		51.2164	-0.56684	111.28	1.49937	171.344	1.55829
51.3147	-0.68113	111.378	0.069583	171.442	-0.73435		51.3147	-0.65056	111.378	1.68293	171.442	1.72668
51.413	-0.69827	111.477	0.100009	171.541	-0.79362		51.413	-0.76728	111.477	2.0557	171.541	1.89077
51.5113	-0.76421	111.575	0.212722	171.639	-0.891		51.5113	-0.77867	111.575	2.45999	171.639	1.84928
51.6096	-0.78272	111.673	0.32949	171.737	-0.98829		51.6096	-0.66911	111.673	2.69247	171.737	1.61196
51.7079	-0.71826	111.772	0.398457	171.835	-1.01337		51.7079	-0.58002	111.772	2.66523	171.835	1.36961
51.8062	-0.64528	111.87	0.399119	171.934	-0.94943		51.8062	-0.54475	111.87	2.53499	171.934	1.22984
51.9045	-0.67906	111.968	0.370653	172.032	-0.87152		51.9045	-0.52098	111.968	2.49456	172.032	1.20747
52.0028	-0.76733	112.067	0.372712	172.13	-0.87987		52.0028	-0.51545	112.067	2.5164	172.13	1.25174
52.1011	-0.7903	112.165	0.372243	172.229	-0.96848		52.1011	-0.5024	112.165	2.46783	172.229	1.25248
52.1994	-0.7548	112.263	0.323126	172.327	-1.05826		52.1994	-0.49224	112.263	2.29176	172.327	1.06512
52.2977	-0.74218	112.362	0.255678	172.425	-1.08175		52.2977	-0.52873	112.362	2.08027	172.425	0.716578
52.396	-0.78005	112.46	0.195304	172.524	-1.01007		52.396	-0.59303	112.46	1.92497	172.524	0.484628
52.4943	-0.79889	112.558	0.167806	172.622	-0.86168		52.4943	-0.59837	112.558	1.83422	172.622	0.510474
52.5926	-0.71298	112.656	0.200759	172.72	-0.75491		52.5926	-0.49331	112.656	1.79073	172.72	0.643138
52.691	-0.51176	112.755	0.248983	172.818	-0.78876		52.691	-0.36966	112.755	1.71843	172.818	0.721404
52.7893	-0.25806	112.853	0.263711	172.917	-0.88414		52.7893	-0.29365	112.853	1.60289	172.917	0.640137
52.8875	-0.00728	112.951	0.250185	173.015	-0.88555		52.8875	-0.24183	112.951	1.50286	173.015	0.447728
52.9859	0.169554	113.05	0.226117	173.113	-0.80509		52.9859	-0.18735	113.05	1.43206	173.113	0.286181
53.0842	0.195211	113.148	0.20628	173.212	-0.7913		53.0842	-0.07229	113.148	1.40833	173.212	0.308072
53.1825	0.088275	113.246	0.174802	173.31	-0.89859		53.1825	0.036402	113.246	1.42998	173.31	0.576468
53.2808	-0.05514	113.344	0.147578	173.408	-1.02501		53.2808	-0.04466	113.344	1.44941	173.408	0.791762
53.3791	-0.16211	113.443	0.13837	173.507	-1.04029		53.3791	-0.29851	113.443	1.37602	173.507	0.662872
53.4774	-0.26194	113.541	0.098426	173.605	-0.97712		53.4774	-0.47323	113.541	1.25859	173.605	0.348604
53.5757	-0.38212	113.639	0.036101	173.703	-0.9507		53.5757	-0.4581	113.639	1.24818	173.703	0.19797
53.674	-0.46333	113.738	0.023839	173.802	-0.94794		53.674	-0.35524	113.738	1.2645	173.802	0.239264
53.7723	-0.45642	113.836	0.084818	173.9	-0.87679		53.7723	-0.33849	113.836	1.22938	173.9	0.265153
53.8706	-0.38644	113.934	0.201577	173.998	-0.80582		53.8706	-0.45478	113.934	1.24903	173.998	0.244921
53.9689	-0.29475	114.033	0.312758	174.096	-0.86254		53.9689	-0.58972	114.033	1.30818	174.096	0.232631
54.0672	-0.14623	114.131	0.354847	174.195	-0.98735		54.0672	-0.66957	114.131	1.20852	174.195	0.133176
54.1655	0.031053	114.229	0.336787	174.293	-1.01606		54.1655	-0.72553	114.229	0.895535	174.293	-0.11209
54.2638	0.169771	114.328	0.356847	174.391	-0.88344		54.2638	-0.74296	114.328	0.62834	174.391	-0.31331
54.3621	0.217508	114.426	0.450342	174.49	-0.66428		54.3621	-0.62887	114.426	0.627515	174.49	-0.30933
54.4604	0.149471	114.524	0.522048	174.588	-0.52776		54.4604	-0.46445	114.524	0.7889	174.588	-0.16864
54.5587	0.028199	114.623	0.498396	174.686	-0.59946		54.5587	-0.45573	114.623	0.898551	174.686	-0.05192
54.657	-0.06168	114.721	0.414363	174.785	-0.78244		54.657	-0.55258	114.721	0.816942	174.785	-0.02059
54.7553	-0.15702	114.819	0.345502	174.883	-0.9005		54.7553	-0.55049	114.819	0.641458	174.883	0.001275
54.8536	-0.30484	114.917	0.330398	174.981	-0.93954		54.8536	-0.50159	114.917	0.573249	174.981	0.052378
54.9519	-0.44452	115.016	0.349717	175.079	-0.95925		54.9519	-0.52692	115.016	0.674681	175.079	0.12457
55.0502	-0.5292	115.114	0.321754	175.178	-0.9493		55.0502	-0.5582	115.114	0.903779	175.178	0.206075
55.1486	-0.56796	115.212	0.20948	175.276	-0.86386		55.1486	-0.49728	115.212	1.0869	175.276	0.197336
55.2469	-0.56686	115.311	0.123683	175.374	-0.77762		55.2469	-0.43233	115.311	1.03797	175.374	0.037793
55.3451	-0.51447	115.409	0.120445	175.473	-0.77418		55.3451	-0.47573	115.409	0.782949	175.473	-0.1019
55.4435	-0.44577	115.507	0.106726	175.571	-0.8007		55.4435	-0.56096	115.507	0.526673	175.571	-0.02025
55.5418	-0.44097	115.606	0.031267	175.669	-0.74427		55.5418	-0.58531	115.606	0.406174	175.669	0.196872
55.6401	-0.49389	115.704	-0.032	175.768	-0.63289		55.6401	-0.63058	115.704	0.445791	175.768	0.284844
55.7384	-0.54202	115.802	-0.00257	175.866	-0.66828		55.7384	-0.81038	115.802	0.630103	175.866	0.183628
55.8367	-0.57577	115.9	0.095301	175.964	-0.85063		55.8367	-0.98628	115.9	0.781785	175.964	0.036557
55.935	-0.62334	115.999	0.144816	176.062	-0.97338		55.935	-0.94324	115.999	0.700076	176.062	-0.00245
56.0333	-0.68827	116.097	0.062793	176.161	-0.95251		56.0333	-0.65769	116.097	0.458646	176.161	0.068185
56.1316	-0.72118	116.195	-0.0857	176.259	-0.899		56.1316	-0.31468	116.195	0.335897	176.259	0.061026
56.2299	-0.71723	116.294	-0.18901	176.357	-0.89949		56.2299	-0.13366	116.294	0.500714	176.357	-0.04562
56.3282	-0.78238	116.392	-0.20904	176.456	-0.92189		56.3282	-0.22896	116.392	0.974517	176.456	-0.12007
56.4265	-0.889	116.49	-0.16463	176.554	-0.92412		56.4265	-0.46299	116.49	1.67805	176.554	-0.17225
56.5248	-0.90375	116.588	-0.12878	176.652	-0.91083		56.5248	-0.59609	116.588	2.43123	176.652	-0.28654
56.6231	-0.84153	116.687	-0.1256	176.751	-0.90028		56.6231	-0.60281	116.687	2.92511	176.751	-0.348
56.7214	-0.77526	116.785	-0.1427	176.849	-0.89466		56.7214	-0.5913	116.785	2.89261	176.849	-0.25242
56.8197	-0.71626	116.883	-0.16239	176.947	-0.87939		56.8197	-0.65751	116.883	2.47335	176.947	-0.12627
56.918	-0.69084	116.982	-0.13505	177.046	-0.88776		56.918	-0.77766	116.982	2.07414	177.046	-0.08695
57.0163	-0.72274	117.08	-0.09123	177.144	-0.9392		57.0163	-0.80206	117.08	1.96923	177.144	-0.1121
57.1146	-0.76353	117.178	-0.09291	177.242	-0.98419		57.1146	-0.70979	117.178	2.03645	177.242	-0.12803
57.2129	-0.77325	117.277	-0.13568	177.34	-0.9755		57.2129	-0.65661	117.277	2.11464	177.34	-0.16173
57.3112	-0.76049	117.375	-0.25317	177.439	-0.91992		57.3112	-0.66954	117.375	2.16318	177.439	-0.27886
57.4095	-0.74162	117.473	-0.43183	177.537	-0.86689		57.4095	-0.61347	117.473	2.14343	177.537	-0.43864
57.5078	-0.72986	117.572	-0.50861	177.635	-0.84806		57.5078	-0.49547	117.572	2.15906	177.635	-0.54372
57.6061	-0.69221	117.67	-0.40543	177.734	-0.88886		57.6061	-0.4973	117.67	2.20503	177.734	-0.48088
57.7045	-0.64151	117.768	-0.23348	177.832	-0.96717		57.7045	-0.64644	117.768	2.11788	177.832	-0.22803
57.8028	-0.64004	117.867	-0.11632	177.93	-0.99763		57.8028	-0.74659	117.867	1.8677	177.93	0.06372
57.9011	-0.6784	117.965	-0.05641	178.029	-0.94219		57.9011	-0.73147	117.965	1.55486	178.029	0.186969
57.9994	-0.70625	118.063	-0.04879	178.127	-0.84765		57.9994	-0.71632	118.063	1.31469	178.127	0.030037
58.0977	-0.7286	118.161	-0.09678	178.225	-0.7914		58.0977	-0.67129	118.161	1.22997	178.225	-0.18701
58.196	-0.77405	118.26	-0.17715	178.323	-0.8331		58.196	-0.55852	118.26	1.27082	178.323	-0.22184
58.2943	-0.79183	118.358	-0.2461	178.422	-0.92904		58.2943	-0.55668	118.358	1.37559	178.422	-0.11474
58.3926	-0.69753	118.456	-0.2512	178.52	-0.9695		58.3926	-0.76587	118.456	1.46636	178.52	-0.05574
58.4909	-0.54233	118.555	-0.20477	178.618	-0.92665		58.4909	-0.96985	118.555	1.42494	178.618	-0.0751
58.5892	-0.49309	118.653	-0.15509	178.717	-0.86183		58.5892	-0.94142	118.653	1.23068	178.717	-0.06325
58.6875	-0.58671	118.751	-0.1058	178.815	-0.86061		58.6875	-0.71339	118.751	1.04668	178.815	-0.03477
58.7858	-0.72221	118.85	-0.05477	178.913	-0.97141		58.7858	-0.50736	118.85	1.04584	178.913	-0.06387
58.8841	-0.84318	118.948	-0.03737	179.012	-1.10793		58.8841	-0.43925	118.948	1.30251	179.012	-0.15405
58.9824	-0.87174	119.046	-0.05023	179.11	-1.14528		58.9824	-0.49108	119.046	1.6854	179.11	-0.21449
59.0807	-0.73514	119.144	-0.05715	179.208	-1.07472		59.0807	-0.6667	119.144	1.81745	179.208	-0.18759
59.179	-0.5195	119.243	-0.04627	179.306	-0.99618		59.179	-0.84105	119.243	1.50943	179.306	-0.11637
59.2773	-0.38317	119.341	-0.01861	179.405	-0.96092		59.2773	-0.85345	119.341	1.03887	179.405	-0.00505
59.3756	-0.39147	119.439	0.03268	179.503	-0.93721		59.3756	-0.78216	119.439	0.743488	179.503	0.146274
59.4739	-0.49638	119.538	0.144169	179.601	-0.93269		59.4739	-0.72811	119.538	0.705532	179.601	0.215809
59.5722	-0.59963	119.636	0.263687	179.7	-0.93513		59.5722	-0.74924	119.636	0.792951	179.7	0.093031
59.6705	-0.6462	119.734	0.279033	179.798	-0.95394		59.6705	-0.86386	119.734	0.87056	179.798	-0.16387
59.7688	-0.65623	119.833	0.238464	179.896	-1.00604		59.7688	-0.91695	119.833	0.937369	179.896	-0.40046
59.8671	-0.65075	119.931	0.244054	179.995	-1.05912		59.8671	-0.78623	119.931	1.01842	179.995	-0.47726
59.9654	-0.60106	120.029	0.329437	180.093	-1.0494		59.9654	-0.58151	120.029	1.04857	180.093	-0.34004
3h
	Low E2													High E2
-5	0.714208	0.363154	0.280005	0.690009	0.357903	0.356517	0.740748	0.299808	0.272267	0.298508		0.382556	-0.20371	-0.05884	0.441814	0.291034	1.22878	0.079314	-0.27491	0.157506	0.617712	0.906579	1.22265	0.956049	1.10048	0.811182	0.062487	0.592854
-4.9	0.637803	0.379194	0.250634	0.542149	0.324881	0.435201	0.822036	0.456443	0.141436	0.434691	2.14238	0.354049	-0.16252	-0.07998	0.466833	0.339466	0.906333	0.153321	-0.06018	-0.06584	0.63134	0.960261	1.18221	1.13047	1.09734	0.787203	-0.01805	0.580188
-4.8	0.639697	0.390979	0.19813	0.538139	0.295084	0.41655	0.729837	0.475511	0.153461	0.422326	2.12155	0.359703	-0.17713	-0.11124	0.387866	0.334432	0.908137	0.153558	-0.05532	-0.14775	0.589885	0.958938	1.15403	1.0833	1.11461	0.789121	-0.02313	0.693147
-4.7	0.633245	0.405693	0.168984	0.557887	0.262189	0.380129	0.645835	0.498029	0.223075	0.385111	2.07998	0.383173	-0.22207	-0.15264	0.336849	0.356823	0.913791	0.215011	-0.02967	-0.12264	0.462032	0.949174	1.07904	1.05023	1.13399	0.794162	0.008557	0.863565
-4.6	0.619428	0.406799	0.185428	0.588283	0.265303	0.335312	0.630592	0.500412	0.1625	0.374054	2.02652	0.421137	-0.22781	-0.06123	0.325478	0.361766	0.911367	0.255391	0.057668	0.021491	0.363404	1.01566	1.0304	1.03261	1.05666	0.754098	0.046129	0.940559
-4.5	0.610115	0.38781	0.22134	0.576517	0.309923	0.302705	0.702378	0.485341	0.000856	0.355213	1.95346	0.447906	-0.20702	-0.00446	0.327006	0.355087	0.942015	0.292499	0.108259	0.011784	0.415049	1.14198	1.01939	1.02053	1.04353	0.764861	0.058617	0.80782
-4.4	0.616206	0.358668	0.218737	0.521405	0.329171	0.291817	0.796107	0.449308	-0.04145	0.301601	1.85174	0.446475	-0.23677	-0.01531	0.310823	0.345524	0.940105	0.323527	0.01278	-0.09984	0.495043	1.17922	1.02961	1.00268	1.01979	0.772872	0.018651	0.512341
-4.3	0.637441	0.326438	0.159898	0.473592	0.306046	0.293362	0.816994	0.408652	-0.02937	0.227377	1.74009	0.376309	-0.3032	0.088408	0.275459	0.334006	0.93583	0.351035	-0.1203	-0.18504	0.609528	1.07339	1.01008	0.970585	0.990074	0.783255	-0.06567	0.282147
-4.2	0.770635	0.294381	0.089123	0.444142	0.280397	0.299044	0.764188	0.396013	-0.07487	0.129159	1.64181	0.321677	-0.35067	0.253399	0.239064	0.322912	0.918478	0.369627	-0.20416	-0.20129	0.689631	0.925458	0.949501	0.926085	0.952683	0.79037	-0.12108	0.261755
-4.1	0.820827	0.263402	0.053058	0.421841	0.247527	0.320424	0.719394	0.437143	-0.08946	0.039255	1.57013	0.257984	-0.36976	0.258894	0.212893	0.320535	0.900494	0.37562	-0.1621	-0.13869	0.677672	0.828592	0.883764	0.878409	0.907762	0.806178	-0.11607	0.361871
-4	0.863659	0.234596	0.056853	0.416925	0.218838	0.339674	0.71432	0.502182	-0.05504	0.007386	1.54402	0.215919	-0.37817	0.256096	0.207467	0.346532	0.889761	0.375277	-0.06478	-0.05329	0.513254	0.825834	0.809906	0.833516	0.862686	0.828562	-0.06716	0.461635
-3.9	0.909321	0.214098	0.078683	0.425068	0.223371	0.334544	0.716685	0.542046	0.02159	0.072636	1.56251	0.211731	-0.38098	0.248665	0.228975	0.400588	0.87933	0.375477	-0.02801	-0.04261	0.441902	0.880945	0.715827	0.791754	0.823331	0.849626	-0.0491	0.52175
-3.8	0.956683	0.198511	0.097039	0.432109	0.234777	0.318273	0.702034	0.551517	0.111559	0.236545	1.59118	0.228559	-0.35303	0.244761	0.249376	0.456088	0.870368	0.385728	-0.0854	-0.12465	0.411512	0.900425	0.627209	0.752771	0.791575	0.859741	-0.07904	0.607896
-3.7	0.982183	0.178903	0.104964	0.440521	0.227086	0.306252	0.682086	0.555249	0.154308	0.256951	1.61197	0.241452	-0.37461	0.222144	0.298655	0.469206	0.87506	0.407419	-0.15398	-0.22908	0.416272	0.860575	0.546543	0.72122	0.769867	0.857989	-0.10991	0.678861
-3.6	0.995281	0.158584	0.103005	0.45311	0.232332	0.30706	0.685379	0.563239	0.094534	0.150354	1.64107	0.236662	-0.44725	0.196334	0.321457	0.425763	0.886517	0.428925	-0.15054	-0.25426	0.41499	0.832488	0.508378	0.700999	0.757611	0.852794	-0.12096	0.616878
-3.5	0.988535	0.140407	0.085882	0.466928	0.298898	0.329493	0.711777	0.58703	0.020327	0.048831	1.67725	0.212176	-0.4662	0.202618	0.32211	0.36364	0.893055	0.440057	-0.07888	-0.17393	0.427912	0.807551	0.591872	0.688517	0.746273	0.851347	-0.12248	0.4487
-3.4	0.963975	0.124283	0.064392	0.483034	0.406784	0.358084	0.72224	0.589962	0.019635	0.033579	1.69311	0.179551	-0.42639	0.217573	0.317045	0.320479	0.903671	0.4422	-0.00355	-0.04095	0.4967	0.755236	0.781302	0.679106	0.724107	0.852417	-0.11368	0.293364
-3.3	0.933868	0.112174	0.063374	0.476294	0.549433	0.384346	0.687504	0.568514	0.077334	0.076699	1.67647	0.153332	-0.38306	0.175762	0.317146	0.290989	0.892373	0.431692	0.021349	0.089449	0.624651	0.743492	0.920596	0.675078	0.687978	0.848864	-0.08919	0.178145
-3.2	0.912489	0.10389	0.084519	0.4248	0.571452	0.404806	0.636372	0.550096	0.123293	0.087153	1.62734	0.139491	-0.34024	0.182004	0.327779	0.268118	0.872382	0.372584	-0.00542	0.177695	0.641293	0.778791	0.88742	0.682093	0.650487	0.836386	-0.0486	0.121306
-3.1	0.906769	0.094326	0.112038	0.371582	0.531954	0.399519	0.606193	0.525578	0.067534	0.040343	1.53653	0.142814	-0.29595	0.149698	0.334423	0.267903	0.844015	0.349345	-0.03519	0.221429	0.628139	0.850103	0.74867	0.627058	0.628737	0.817821	-0.00992	0.144844
-3	0.912474	0.079734	0.124789	0.340399	0.477069	0.363337	0.592482	0.513948	-0.04872	-0.02598	1.40584	0.167344	-0.28731	0.114965	0.3104	0.30904	0.823555	0.332161	-0.04147	0.245263	0.643581	1.22315	0.663978	0.63055	0.624156	0.794235	0.029722	0.143273
-2.9	0.917554	0.063872	0.109362	0.329234	0.475544	0.324862	0.584262	0.497497	-0.08813	-0.05014	1.27352	0.202377	-0.29613	0.041338	0.260292	0.363555	0.815129	0.313705	-0.05098	0.248814	0.700376	1.27757	0.673004	0.617486	0.627793	0.758883	0.096994	0.044536
-2.8	0.960367	0.047845	0.067779	0.338474	0.539619	0.328188	0.582117	0.501566	-0.01912	0.000411	1.19741	0.226904	-0.26833	0.099204	0.230946	0.414975	0.808398	0.275387	-0.06375	0.23768	0.726449	1.34058	0.785536	0.598081	0.636545	0.711391	0.164893	-0.01808
-2.7	0.971392	0.11664	0.025405	0.359299	0.615005	0.381246	0.587064	0.466985	0.051813	0.027717	1.20163	0.234938	-0.20438	0.150596	0.240874	0.370508	0.78571	0.243126	-0.06406	0.25986	0.549341	1.40391	0.670795	0.585179	0.653511	0.687661	0.183569	0.075659
-2.6	0.994472	0.105396	0.007756	0.377423	0.650929	0.44766	0.576473	0.459584	-0.03794	0.059965	1.24753	0.242253	-0.11265	0.155059	0.27389	0.344982	0.747985	0.211393	-0.05548	0.304427	0.429045	1.45749	0.589771	0.582016	0.674847	0.65863	0.204154	0.264894
-2.5	0.97937	0.090788	0.019938	0.400852	0.629285	0.498891	0.552106	0.453873	-0.16227	0.041525	1.28511	0.266056	-0.00996	0.124235	0.331496	0.335386	0.706005	0.187696	-0.03338	0.446067	0.456016	1.48028	0.614545	0.586566	0.686823	0.649961	0.245815	0.362212
-2.4	1.01082	0.065686	0.049158	0.436988	0.575747	0.534705	0.535611	0.450356	-0.19503	0.037749	1.30274	0.303853	0.00752	0.153726	0.366222	0.315857	0.666303	0.151649	0.036568	0.450221	0.581506	1.43985	0.68209	0.596597	0.680428	0.654414	0.314758	0.242007
-2.3	1.02974	0.03087	0.081155	0.444855	0.573675	0.580269	0.519797	0.375735	-0.18442	0.060434	1.29279	0.346719	-0.10286	0.150671	0.371334	0.289695	0.672817	0.13599	0.109151	0.250872	0.671086	1.34537	0.641152	0.608082	0.673295	0.658401	0.379214	0.042967
-2.2	1.03327	0.004811	0.105089	0.402407	0.573108	0.636859	0.509249	0.363507	-0.19044	0.116904	1.2268	0.397733	-0.21607	0.131682	0.35241	0.291541	0.680809	0.128735	0.116226	0.184523	0.680388	1.25761	0.562636	0.61172	0.668241	0.653144	0.395286	0.024976
-2.1	1.02873	0.011279	0.118502	0.345858	0.56598	0.676536	0.532155	0.345324	-0.17612	0.140356	1.10235	0.459286	-0.24682	0.116173	0.328887	0.344208	0.701434	0.124542	0.048429	0.246979	0.63708	1.21282	0.537847	0.547082	0.679116	0.641724	0.356903	0.184771
-2	1.02702	0.043532	0.129131	0.324024	0.560758	0.692751	0.579354	0.363125	-0.14028	0.131233	0.977147	0.515316	-0.22302	0.062299	0.313176	0.418678	0.712609	0.115199	-0.00874	0.318545	0.608682	1.19097	0.575374	0.524361	0.690565	0.810577	0.304379	0.31086
-1.9	1.02865	0.070429	0.152006	0.354332	0.581684	0.699029	0.702844	0.357986	-0.13537	0.118325	0.913987	0.504378	-0.23723	0.055422	0.321785	0.446972	0.721521	0.086279	-0.01468	0.250294	0.638389	1.19466	0.582685	0.505118	0.684107	0.790061	0.273764	0.342947
-1.8	1.02381	0.075899	0.190197	0.355244	0.517905	0.706393	0.700453	0.364303	-0.15814	0.122158	0.933726	0.470215	-0.27259	0.063328	0.332617	0.404409	0.743935	0.09294	0.016127	0.370404	0.680456	1.21966	0.492169	0.44975	0.658609	0.765416	0.268867	0.346451
-1.7	1.00711	0.080197	0.228345	0.326714	0.500244	0.722198	0.682246	0.35267	-0.14747	0.14138	1.01423	0.400315	-0.27555	0.087793	0.316578	0.346377	0.769972	0.093357	0.086956	0.354391	0.696411	1.25209	0.421009	0.44409	0.376792	0.743963	0.265561	0.316113
-1.6	0.979755	0.107298	0.253674	0.309275	0.535387	0.860079	0.669126	0.333446	-0.07598	0.149667	1.09552	0.327924	-0.25603	0.082923	0.293756	0.343347	0.842051	0.056059	0.241558	0.37175	0.656736	1.30745	0.495168	0.442422	0.370832	0.781761	0.2611	0.184849
-1.5	0.947504	0.326269	0.25514	0.302612	0.570804	0.884243	0.667066	0.302333	-0.01397	0.135313	1.13183	0.227909	-0.23906	0.086854	0.287025	0.395866	0.894895	0.041239	0.298451	0.382539	0.594994	1.34561	0.75827	0.449684	0.37163	0.767911	0.229209	0.04743
-1.4	0.920862	0.328699	0.234739	0.295393	0.66215	0.882423	0.735806	0.320085	-0.03484	0.136105	1.12742	0.188439	-0.26417	0.079401	0.284837	0.442513	0.957074	0.031136	0.33356	0.338768	0.60657	1.32637	0.818855	0.480232	0.361435	0.748783	0.143004	-0.00775
-1.3	0.898107	0.309981	0.214358	0.328879	0.676983	0.847057	0.733108	0.343471	-0.08189	0.165869	1.09966	0.144592	-0.30379	0.093424	0.270831	0.445902	0.996587	0.012727	0.358694	0.239168	0.687571	1.24594	0.778505	0.455775	0.298962	0.716979	0.061731	-0.01027
-1.2	0.901984	0.275106	0.222225	0.36971	0.680767	0.814889	0.716226	0.345238	-0.13029	0.181635	1.05796	0.050462	-0.31086	0.093498	0.244231	0.419774	0.996411	0.004114	0.365704	0.126255	0.722422	1.12269	0.673306	0.402052	0.207865	0.681276	-0.01417	-0.02815
-1.1	0.908542	0.257299	0.197512	0.454587	0.686432	0.94214	0.69874	0.397555	-0.18429	0.206811	1.01917	0.010071	-0.25518	0.109493	0.220891	0.407824	0.910113	-0.00011	0.345976	0.113717	0.777196	1.00739	0.591359	0.413506	0.221256	0.653957	-0.0991	-0.03102
-1	0.901969	0.261595	0.189585	0.555828	0.738183	1.01066	0.695231	0.347403	-0.23863	0.129551	0.996132	-0.04727	-0.18181	0.093024	0.225855	0.414828	0.898693	-0.05139	0.32524	0.213773	0.807302	0.868957	0.548054	0.410801	0.249795	0.699716	-0.1657	-0.01083
-0.9	0.875635	0.254243	0.199351	0.593293	0.726514	0.991741	0.72553	0.300372	-0.22729	0.051912	0.983059	-0.06165	-0.18186	0.084352	0.246446	0.398476	0.912748	-0.0509	0.365061	0.262453	0.79284	0.841639	0.514094	0.440563	0.26083	0.666914	-0.19861	0.112167
-0.8	0.835688	0.241405	0.215731	0.593219	0.725977	0.970258	0.802708	0.281701	-0.19584	0.057825	0.969026	-0.07425	-0.24162	0.079454	0.274584	0.361236	0.93498	-0.05348	0.363371	0.169656	0.747308	0.797129	0.506433	0.463307	0.272514	0.653981	-0.21932	0.187292
-0.7	0.794558	0.235649	0.228285	0.583401	0.742581	0.980356	0.913707	0.297827	-0.18873	0.088721	0.954187	-0.09237	-0.27122	0.076016	0.298854	0.352581	0.941536	-0.06563	0.35549	-0.00679	0.740992	0.756031	0.55463	0.476268	0.278585	0.630158	-0.22325	0.216436
-0.6	0.757242	0.239417	0.213512	0.570992	0.766369	1.03922	1.01533	0.326341	-0.22774	0.063842	0.948752	-0.11897	-0.23008	0.070422	0.291694	0.367704	0.924842	-0.08058	0.357507	-0.12819	0.784144	0.701042	0.632942	0.483068	0.298848	0.605007	-0.20021	0.190582
-0.5	0.721645	0.2441	0.175491	0.557415	0.791294	1.12173	1.05423	0.359647	-0.33911	0.000311	0.959329	-0.15069	-0.1657	0.062841	0.258204	0.36767	0.907619	-0.08814	0.365119	-0.06609	0.822552	0.613623	0.695027	0.484774	0.337298	0.592859	-0.16959	0.077638
-0.4	0.690448	0.237171	0.150619	0.572954	0.818662	1.18001	1.02225	0.399331	-0.40821	-0.04373	0.982644	-0.18056	-0.14993	0.057826	0.244003	0.355343	0.933896	-0.09351	0.358562	0.113283	0.794189	0.552637	0.698629	0.480003	0.370181	0.594461	-0.1692	-0.04368
-0.3	0.666064	0.214611	0.151847	0.633622	0.843989	1.19141	0.977462	0.432356	-0.32355	-0.04078	1.00606	-0.20398	-0.21752	0.057062	0.259968	0.366734	1.01997	-0.10326	0.310868	0.217643	0.690387	0.580726	0.642197	0.466525	0.377156	0.598111	-0.21641	-0.06055
-0.2	0.641451	0.185539	0.170552	0.693308	0.860894	1.18992	0.970014	0.441988	-0.16178	-0.01191	1.01824	-0.22319	-0.34107	0.060294	0.284941	0.404891	1.13532	-0.11716	0.238967	0.164017	0.584622	0.652663	0.55266	0.442238	0.366199	0.595518	-0.27028	-0.05379
-0.1	0.609701	0.16486	0.194061	0.720669	0.869299	1.21417	1.00388	0.422345	-0.0758	-0.0072	1.00863	-0.24322	-0.44453	0.065055	0.313244	0.447579	1.21815	-0.13384	0.202286	0.009917	0.576198	0.703642	0.491122	0.409042	0.357498	0.588359	-0.28674	-0.10452
0	0.578769	0.159683	0.208905	0.738687	0.882081	1.24309	1.04832	0.400316	-0.11383	-0.05754	0.977814	-0.26378	-0.48515	0.065397	0.335998	0.497264	1.24279	-0.14711	0.200304	-0.08388	0.652017	0.742906	0.502122	0.375579	0.356694	0.580576	-0.28935	-0.15477
0.1	0.556391	0.253882	0.207729	0.811128	0.980119	1.37682	1.07466	0.406642	-0.14289	-0.15322	0.945806	-0.3052	-0.51457	0.06287	0.387082	0.630947	1.44699	-0.15047	0.140627	-0.00162	0.674719	0.724567	0.623435	0.347699	0.355525	0.587561	-0.315	-0.13232
0.2	0.537585	0.258183	0.170592	0.833803	0.956904	1.41214	1.09162	0.427372	-0.08552	-0.14062	0.930136	-0.30966	-0.48869	0.055292	0.368388	0.689963	1.43699	-0.14692	0.104014	0.176581	0.575526	0.706041	0.729834	0.332396	0.350503	0.585303	-0.35679	-0.08445
0.3	0.522779	0.25337	0.132407	0.811634	0.937659	1.45476	1.1323	0.439086	-0.02953	-0.0285	0.927136	-0.3115	-0.4067	0.049284	0.340384	0.7154	1.43377	-0.14394	0.116112	0.242929	0.389203	0.653719	0.869474	0.320225	0.343725	0.586257	-0.39361	-0.08631
0.4	0.520607	0.245655	0.114953	0.799965	0.947353	1.48784	1.18956	0.434955	-0.07868	0.108841	0.932725	-0.31448	-0.29122	0.046835	0.330584	0.720992	1.42914	-0.1454	0.163955	0.145747	0.276192	0.616945	1.08269	0.305335	0.337159	0.593219	-0.41857	-0.0965
0.5	0.53183	0.250054	0.130514	0.849264	0.967788	1.49689	1.21394	0.419431	-0.16995	0.14854	0.952604	-0.32022	-0.20586	0.052021	0.339145	0.718839	1.42407	-0.15183	0.193313	-0.00946	0.33644	0.617962	1.26163	0.286415	0.335829	0.606117	-0.43531	-0.02047
0.6	0.545845	0.259576	0.160527	0.923065	0.97701	1.49279	1.20203	0.408627	-0.20913	0.052972	0.983374	-0.32618	-0.1825	0.065215	0.348498	0.718715	1.42091	-0.16211	0.191791	-0.06844	0.447161	0.636821	1.297	0.267006	0.345617	0.625871	-0.43988	0.103731
0.7	0.551821	0.25871	0.183173	0.964559	0.990226	1.48713	1.19413	0.406814	-0.20468	-0.0829	1.01405	-0.33009	-0.19959	0.0813	0.34825	0.730952	1.42108	-0.17197	0.164476	0.030739	0.445761	0.657989	1.29038	0.254669	0.365706	0.651496	-0.43676	0.197049
0.8	0.549962	0.253477	0.198474	0.961347	1.01694	1.4828	1.21723	0.407255	-0.17499	-0.1339	1.04092	-0.33302	-0.21014	0.092996	0.338419	0.765512	1.43107	-0.17665	0.109005	0.175963	0.367684	0.674211	1.40387	0.254586	0.387275	0.679138	-0.42658	0.208243
0.9	0.548132	0.262242	0.204596	0.944107	1.03844	1.46501	1.25731	0.422375	-0.12564	-0.05972	1.06619	-0.33508	-0.19077	0.098143	0.328796	0.824809	1.45484	-0.18318	0.065129	0.216867	0.345551	0.714294	1.62928	0.262231	0.40248	0.708936	-0.40093	0.079696
1	0.549938	0.288892	0.201429	0.940676	1.06019	1.43262	1.30234	0.463948	-0.09933	0.067238	1.08246	-0.33149	-0.1631	0.099882	0.33083	0.859754	1.47869	-0.19968	0.068859	0.148524	0.407374	0.779055	1.78795	0.269973	0.412994	0.739094	-0.36854	-0.14448
1.1	0.556004	0.311112	0.20916	0.952244	1.10806	1.40788	1.38019	0.513993	-0.0875	0.131531	1.07305	-0.31323	-0.1496	0.099914	0.333782	0.832309	1.478	-0.21603	0.110128	0.087818	0.487688	0.801571	1.72697	0.272779	0.424707	0.761541	-0.35601	-0.17565
1.2	0.566448	0.306166	0.250517	0.971489	1.1842	1.39886	1.45929	0.547406	-0.03062	0.074923	1.03296	-0.2808	-0.16109	0.098584	0.329549	0.776951	1.45547	-0.21625	0.145844	0.13309	0.464041	0.758324	1.49531	0.269822	0.435027	0.772489	-0.37685	0.13717
1.3	0.578262	0.283919	0.302846	0.982986	1.25633	1.40188	1.47096	0.5513	0.076946	-0.02471	0.975074	-0.25082	-0.19338	0.097828	0.338564	0.7402	1.43401	-0.20756	0.158713	0.264399	0.316727	0.695627	1.27541	0.265861	0.439203	0.776809	-0.419	0.532899
1.4	0.586436	0.279985	0.312709	0.990059	1.28629	1.41703	1.44086	0.531427	0.216073	-0.05499	0.900246	-0.2388	-0.22981	0.099679	0.383179	0.724861	1.42649	-0.20911	0.161544	0.372179	0.218332	0.636655	1.21415	0.26485	0.437258	0.77941	-0.45051	0.730536
1.5	0.590594	0.316177	0.282911	1.00421	1.27787	1.45241	1.43226	0.519868	0.304656	0.012293	0.803219	-0.2396	-0.25969	0.103733	0.444003	0.737583	1.42986	-0.21861	0.156398	0.354338	0.296237	0.545895	1.30002	0.264383	0.432039	0.777426	-0.45635	0.718625
1.6	0.594478	0.368448	0.259024	1.03144	1.26563	1.48473	1.45443	0.529545	0.262723	0.144201	0.712086	-0.23623	-0.2688	0.106402	0.475777	0.791704	1.43214	-0.22264	0.139645	0.219513	0.45109	0.434391	1.39234	0.260046	0.428226	0.766373	-0.45444	0.669232
1.7	0.633077	0.396639	0.253297	1.06565	1.26966	1.48882	1.50035	0.538013	0.121723	0.272876	0.657916	-0.2222	-0.22217	0.104645	0.470089	0.855264	1.43334	-0.22282	0.121183	0.067717	0.55124	0.403606	1.39202	0.251653	0.430554	0.747364	-0.45377	0.608561
1.8	0.637912	0.388695	0.245961	1.07916	1.29328	1.48696	1.61155	0.52681	-0.03203	0.324777	0.634675	-0.20476	-0.13773	0.099407	0.452721	0.86842	1.43165	-0.22609	0.106269	-0.01739	0.537869	0.489362	1.32153	0.243383	0.437465	0.724577	-0.45027	0.454826
1.9	0.642283	0.365535	0.23658	1.05867	1.30373	1.50792	1.62744	0.522322	-0.1329	0.283994	0.622818	-0.19009	-0.10206	0.094485	0.453289	0.825654	1.42683	-0.22965	0.088963	-0.00823	0.403877	0.601137	1.24275	0.241655	0.444411	0.703047	-0.45153	0.282865
2	0.641184	0.349043	0.24271	1.01348	1.2836	1.52224	1.60023	0.5083	-0.22037	0.192347	0.624372	-0.17954	-0.13406	0.088802	0.475411	0.796931	1.43513	-0.22898	0.07477	0.045037	0.209347	0.656816	1.17819	0.255141	0.450348	0.691027	-0.43726	0.212388
2.1	0.629985	0.340191	0.26242	0.966264	1.266	1.52563	1.55383	0.500888	-0.24362	0.113477	0.643283	-0.18038	-0.16236	0.07107	0.491979	0.812918	1.46272	-0.24504	0.061495	0.08319	0.099103	0.633801	1.11395	0.314976	0.456287	0.693991	-0.38101	0.240998
2.2	0.609286	0.331927	0.2823	0.956343	1.26983	1.5376	1.52171	0.497323	-0.19999	0.087681	0.663243	-0.19972	-0.14722	0.071829	0.490649	0.854375	1.49583	-0.25068	0.048927	0.072645	0.146517	0.561416	0.916657	0.364564	0.463235	0.670565	-0.29507	0.339836
2.3	0.607289	0.3302	0.299037	0.986131	1.2703	1.55531	1.52236	0.507227	-0.09901	0.121216	0.663094	-0.23238	-0.11956	0.075904	0.492324	0.90631	1.52006	-0.26083	0.030486	0.038603	0.320582	0.479443	0.971195	0.411841	0.470975	0.690322	-0.1988	0.46112
2.4	0.58965	0.218194	0.313998	1.03356	1.25259	1.56397	1.53792	0.558094	0.049006	0.170318	0.642546	-0.26441	-0.10831	0.078952	0.503939	0.958756	1.53022	-0.27144	-0.00721	-0.01427	0.499591	0.416889	1.08778	0.455078	0.477387	0.708882	-0.11085	0.59239
2.5	0.589833	0.205003	0.324614	1.07772	1.22994	1.57084	1.56272	0.594431	0.17135	0.178604	0.614487	-0.26369	-0.08636	0.099125	0.493359	0.996852	1.52171	-0.28806	-0.05965	-0.0625	0.577499	0.398074	1.15732	0.507393	0.480393	0.716767	-0.03499	0.602691
2.6	0.615106	0.173688	0.32943	1.06016	1.20873	1.56895	1.59923	0.607125	0.187367	0.150394	0.588111	-0.27177	-0.08738	0.119053	0.45016	1.02125	1.50093	-0.30981	-0.0985	-0.0465	0.529984	0.444397	1.12484	0.571011	0.476174	0.725519	0.016363	0.491798
2.7	0.647089	0.143962	0.33666	1.01443	1.20146	1.55591	1.61453	0.586735	0.111797	0.130154	0.570831	-0.31933	-0.04464	0.123349	0.403882	1.05463	1.48628	-0.32633	-0.07135	0.005616	0.422821	0.536417	1.05844	0.643174	0.461378	0.735931	0.048597	0.331113
2.8	0.639876	0.133667	0.358314	1.00348	1.20627	1.53425	1.57972	0.57904	0.023687	0.139508	0.571012	-0.32983	0.032144	0.116206	0.418992	1.09182	1.48769	-0.3297	0.020963	-0.01224	0.360171	0.598249	1.00828	0.719187	0.442077	0.742063	0.029204	0.284087
2.9	0.653829	0.134945	0.379804	1.03975	1.25133	1.51361	1.51475	0.580646	0.039819	0.170397	0.58099	-0.35044	0.094993	0.128065	0.454532	1.1228	1.50556	-0.32308	0.078375	-0.03884	0.359401	0.603578	1.00428	0.795679	0.428778	0.736803	0.000746	0.435093
3	0.659048	0.127811	0.380932	1.06539	1.30442	1.5017	1.46479	0.595817	0.074463	0.214111	0.585339	-0.36011	0.124696	0.153275	0.474768	1.1497	1.5244	-0.33767	0.05601	0.045661	0.344574	0.595903	1.13591	0.870876	0.424387	0.718604	-0.01983	0.718254
3.1	0.65289	0.117163	0.36669	1.07372	1.31021	1.51132	1.45252	0.602141	0.117088	0.275224	0.582613	-0.32883	0.108505	0.165713	0.467427	1.17293	1.52837	-0.35431	0.011359	0.17779	0.305391	0.580697	1.34818	0.93837	0.3737	0.692098	-0.01848	0.970775
3.2	0.639652	0.128718	0.355521	1.09292	1.27535	1.52015	1.46056	0.594795	0.154402	0.349834	0.582372	-0.24458	0.013725	0.154969	0.464512	1.18749	1.53223	-0.35424	-0.02114	0.219478	0.289592	0.564204	1.48528	0.984598	0.356969	0.665602	-0.00877	1.13677
3.3	0.637031	0.171033	0.362696	1.09493	1.22126	1.47812	1.46734	0.577466	0.164553	0.379829	0.595108	-0.13377	-0.12201	0.139198	0.489532	1.16905	1.50713	-0.36856	-0.04341	0.183153	0.285755	0.611609	1.53483	1.00284	0.331654	0.553229	-0.02555	1.17798
3.4	0.657675	0.233202	0.382699	1.05454	1.17802	1.42591	1.50148	0.600149	0.136828	0.33537	0.624331	-0.04354	-0.17858	0.125607	0.52262	1.12077	1.49472	-0.37709	-0.04303	0.215027	0.262236	0.802212	1.49668	0.99875	0.302414	0.537731	-0.06112	1.0395
3.5	0.695373	0.305915	0.396828	0.985443	1.15658	1.3936	1.59911	0.617534	0.050035	0.283696	0.656632	0.004978	-0.1045	0.095037	0.58204	1.10291	1.49523	-0.3763	-0.02227	0.26877	0.211232	0.933013	1.40339	0.981357	0.275036	0.528645	-0.05966	0.827645
3.6	0.732697	0.356191	0.396706	0.924794	1.15031	1.38892	1.71597	0.649983	-0.05785	0.310804	0.664107	0.032419	0.034707	0.06147	0.611728	1.14524	1.48365	-0.36887	-0.00623	0.280582	0.143858	0.928798	1.23514	0.956533	0.254582	0.524436	-0.02991	0.781827
3.7	0.757387	0.375506	0.382903	0.917568	1.14334	1.3921	1.83463	0.672027	-0.0649	0.403792	0.623194	0.095555	0.161215	0.068138	0.639252	1.17736	1.45082	-0.35519	-0.02995	0.23508	0.084964	0.824208	1.033	0.925761	0.245526	0.516885	-0.03082	0.934392
3.8	0.765866	0.37634	0.364888	0.95539	1.13504	1.39843	1.88496	0.651226	0.076647	0.527124	0.538101	0.173789	0.241006	0.099395	0.649909	1.12952	1.41533	-0.32622	-0.07954	0.159784	0.08048	0.734598	0.957288	0.888952	0.247832	0.498985	-0.05694	1.03743
3.9	0.763131	0.360382	0.367164	0.985492	1.10944	1.41437	1.8722	0.594064	0.278572	0.666932	0.45658	0.278651	0.292113	0.116283	0.641181	1.04094	1.39126	-0.28278	-0.07735	0.135193	0.162067	0.746923	1.02795	0.846019	0.255704	0.477948	-0.09703	0.950447
4	0.732028	0.335273	0.387947	0.974484	1.0706	1.4638	1.82949	0.541256	0.41324	0.778501	0.431801	0.336068	0.332911	0.118351	0.606582	1.01203	1.37627	-0.22597	-0.0013	0.180735	0.283283	0.883691	1.11992	0.86462	0.263779	0.4671	-0.07903	0.794979
4.1	0.73139	0.305866	0.415863	0.975618	1.07025	1.54358	1.80725	0.515184	0.40417	0.786502	0.465216	0.357248	0.380203	0.123724	0.592965	1.07116	1.37478	-0.18832	0.100126	0.264844	0.341468	1.1048	1.17373	0.708995	0.27133	0.469738	-0.04292	0.724601
4.2	0.738167	0.295553	0.444915	1.0136	1.13433	1.57261	1.82966	0.504551	0.271967	0.727693	0.515496	0.363626	0.415174	0.131262	0.605107	1.14084	1.41279	-0.17593	0.181812	0.308738	0.314392	1.28201	1.20515	0.670705	0.279218	0.475361	-0.01617	0.721428
4.3	0.805219	0.309555	0.45882	1.06272	1.20581	1.54369	1.86073	0.495301	0.152411	0.720584	0.542616	0.387022	0.419612	0.140264	0.580016	1.15199	1.43488	-0.19072	0.23813	0.22686	0.303055	1.28852	1.22074	0.64819	0.285478	0.472174	-0.02621	0.70819
4.4	0.811291	0.335978	0.454859	1.059	1.24766	1.51455	1.89927	0.493127	0.222881	0.75749	0.537911	0.438764	0.489246	0.133054	0.533911	1.12024	1.48012	-0.20526	0.281837	0.066551	0.385111	1.13698	1.23873	0.64196	0.288256	0.456649	-0.05539	0.686756
4.5	0.804197	0.365589	0.453902	1.00697	1.24867	1.52373	1.9366	0.499751	0.25333	0.743715	0.52378	0.499767	0.501911	0.090809	0.498531	1.0814	1.53952	-0.22375	0.306909	0.002477	0.539338	0.976793	1.26358	0.644165	0.285029	0.435773	-0.06095	0.741008
4.6	0.780381	0.394213	0.462822	0.972522	1.2563	1.61544	1.97483	0.529871	0.254747	0.660799	0.519646	0.547122	0.492242	0.071329	0.501506	1.06035	1.59732	-0.21165	0.321261	0.090229	0.722317	0.960134	1.29724	0.673356	0.249969	0.419163	-0.01976	0.823944
4.7	0.74499	0.422424	0.478438	0.95978	1.25704	1.64914	2.00745	0.532965	0.219382	0.55815	0.51743	0.569116	0.407295	0.097317	0.54072	1.05882	1.64187	-0.17341	0.315664	0.157266	0.855872	1.08698	1.36114	0.644518	0.238132	0.385511	0.046606	0.833693
4.8	0.715777	0.523547	0.494589	0.937767	1.22014	1.64301	2.02936	0.529411	0.160296	0.497871	0.497043	0.562302	0.450474	0.125812	0.595272	1.06685	1.66144	-0.11322	0.258077	0.107313	0.89104	1.24888	1.41108	0.606025	0.127723	0.392306	0.101817	0.800771
4.9	0.708698	0.550874	0.507065	0.929737	1.15933	1.59617	2.04025	0.549922	0.108911	0.518742	0.452879	0.538591	0.528882	0.179685	0.627441	1.09079	1.65878	-0.03872	0.182283	0.023667	0.933617	1.34982	1.39686	0.572779	0.131902	0.406395	0.118987	0.825443
5	0.720727	0.572999	0.520932	0.893121	1.10858	1.56882	2.02169	0.539279	0.093688	0.666066	0.403355	0.5192	0.612232	0.204128	0.596995	1.14233	1.65343	0.024801	0.152813	-0.00149	1.06044	1.36542	1.3541	0.548906	0.136656	0.412884	0.136418	0.886056
5.1	0.73271	0.598341	0.527455	0.934728	1.06108	1.59394	1.95745	0.5456	0.108349	0.748893	0.388505	0.516521	0.607742	0.218799	0.510783	1.18681	1.65454	0.064117	0.185747	0.009326	1.15825	1.29289	1.34925	0.527695	0.137274	0.400666	0.16578	0.866229
5.2	0.730371	0.625729	0.528082	0.968254	1.03169	1.62175	1.89257	0.518014	0.109641	0.818427	0.439411	0.584581	0.611732	0.241057	0.440181	1.17522	1.66383	0.079942	0.284862	0.029323	1.15055	1.18453	1.40015	0.505056	0.132741	0.376771	0.184533	0.791919
5.3	0.713363	0.636228	0.50923	0.963264	1.00462	1.59546	1.86735	0.522312	0.053847	0.881438	0.539843	0.57207	0.719057	0.264147	0.433697	1.1175	1.68385	0.082364	0.394983	0.089025	1.07081	1.11098	1.49828	0.522434	0.12712	0.358817	0.201037	0.784985
5.4	0.694898	0.625792	0.508756	0.981824	0.99263	1.52444	1.87419	0.55413	-0.02973	0.949958	0.643406	0.529458	0.856768	0.283288	0.451035	1.06668	1.6991	0.08062	0.476123	0.151951	0.953121	1.03554	1.61709	0.510554	0.127022	0.358378	0.203532	0.815999
5.5	0.693361	0.610022	0.538379	1.06121	1.01857	1.47299	1.90041	0.571914	-0.05076	1.01281	0.722491	0.468915	0.917731	0.306903	0.441436	1.0387	1.69355	0.082976	0.510714	0.130766	0.824222	0.908902	1.65677	0.500186	0.137547	0.374332	0.201375	0.764155
5.6	0.709568	0.601457	0.597436	1.14907	1.08469	1.47344	1.91389	0.555326	-0.01338	1.06198	0.76593	0.418114	0.883224	0.34394	0.415352	1.0289	1.6613	0.089582	0.594505	0.069635	0.767092	0.824861	1.52696	0.382441	0.157079	0.396934	0.185642	0.652431
5.7	0.72491	0.595235	0.640358	1.16987	1.16029	1.49913	1.88104	0.547444	0.021434	1.09619	0.756927	0.449853	0.774265	0.352197	0.412321	1.03376	1.61359	0.094063	0.644726	0.053467	0.8295	0.848852	1.29913	0.370559	0.156694	0.416009	0.15727	0.590558
5.8	0.724545	0.579263	0.64605	1.12264	1.18481	1.5179	1.81025	0.541833	0.015969	1.10159	0.691606	0.453621	0.722549	0.404523	0.429697	1.04042	1.62267	0.020057	0.71696	0.041256	0.853787	0.913378	1.13759	0.356061	0.16564	0.428008	0.129199	0.606806
5.9	0.714585	0.550848	0.640039	1.07467	1.14295	1.54833	1.74783	0.557954	0.00217	1.07307	0.604163	0.47492	0.635145	0.473843	0.431252	1.03834	1.63209	0.030682	0.788962	-0.00643	0.778381	0.97036	1.14774	0.255526	0.154907	0.435416	0.091587	0.678295
6	0.710199	0.510741	0.647798	1.08292	1.08681	1.60729	1.71419	0.616323	0.029103	1.09952	0.537193	0.50751	0.610322	0.478737	0.404848	1.01284	1.68197	0.042848	0.850453	-0.11937	0.729837	1.0293	1.29094	0.238356	0.126203	0.444602	0.04003	0.765814
6.1	0.717343	0.468745	0.650736	1.12476	1.03618	1.67423	1.70946	0.665638	0.067562	1.08469	0.50455	0.548378	0.66165	0.500991	0.389109	0.95427	1.73623	0.055467	0.903223	-0.07325	0.708814	1.05926	1.4797	0.153572	0.095312	0.462866	0.017244	0.674787
6.2	0.73275	0.443914	0.634854	1.14858	1.04149	1.70334	1.71395	0.753854	0.070279	1.05217	0.500279	0.593311	0.749614	0.482353	0.405756	0.888201	1.75773	0.074465	0.941134	0.061589	0.742904	1.15875	1.54696	0.1401	0.062789	0.491603	0.07715	0.529847
6.3	0.75223	0.446536	0.622463	1.15056	1.06812	1.6553	1.7036	0.812012	0.052673	0.979889	0.50731	0.631001	0.749988	0.509708	0.42358	0.883264	1.7483	0.098137	0.921723	0.159175	0.734195	1.15144	1.54599	0.144558	0.05817	0.52493	0.184632	0.550686
6.4	0.774762	0.471959	0.62084	1.14874	1.07582	1.56957	1.68501	0.833392	0.071393	0.916207	0.508468	0.709032	0.635905	0.602708	0.421621	0.977373	1.74164	0.120314	0.815984	0.124752	0.643174	1.15495	1.59928	0.169828	0.058202	0.55481	0.275483	0.705101
6.5	0.79772	0.504422	0.603751	1.15965	1.06992	1.52616	1.68902	0.808871	0.133356	0.860364	0.497563	0.69795	0.510819	0.612988	0.414742	1.11768	1.77628	0.142139	0.671288	0.05185	0.58023	1.14356	1.58548	0.158737	0.049762	0.577781	0.333208	0.772455
6.6	0.818484	0.525556	0.5596	1.19926	1.08288	1.54482	1.71273	0.850387	0.203571	0.853759	0.488424	0.649869	0.419302	0.614595	0.425783	1.22228	1.85492	0.174749	0.606246	0.066943	0.614162	1.13721	1.55331	0.162585	0.031822	0.599721	0.368923	0.684082
6.7	0.726471	0.533241	0.517383	1.26612	1.0973	1.56936	1.7403	0.86089	0.266055	0.868411	0.495776	0.576341	0.343509	0.486008	0.464933	1.2704	1.9452	0.221775	0.646954	0.141758	0.670288	1.13644	1.56717	0.17681	-0.02185	0.625027	0.386683	0.586096
6.8	0.746582	0.53295	0.499394	1.29745	1.07576	1.53186	1.75692	0.863631	0.373857	0.85383	0.518627	0.503353	0.291681	0.518489	0.519201	1.2785	2.00835	0.266896	0.741815	0.176605	0.583325	1.1335	1.58592	0.196905	-0.04092	0.64896	0.365946	0.623493
6.9	0.759651	0.518832	0.497508	1.25244	1.0217	1.43636	1.75451	0.850053	0.370209	0.780106	0.546517	0.459078	0.322681	0.507662	0.637334	1.24557	2.02111	0.294228	0.838148	0.123373	0.519865	1.14599	1.72256	0.223724	-0.04876	0.664604	0.320738	0.744104
7	0.764396	0.486877	0.492813	1.18384	1.02849	1.36287	1.73377	0.926446	0.356013	0.692065	0.568726	0.449843	0.399691	0.499333	0.619015	1.1674	1.99538	0.306897	0.751802	0.035942	0.490232	1.16972	1.95786	0.250062	-0.04165	0.674344	0.308244	0.793155
7.1	0.827735	0.459472	0.485919	1.14903	1.14995	1.35732	1.69749	0.962139	0.363611	0.654915	0.580024	0.453404	0.386835	0.512908	0.580622	1.07988	1.95874	0.322889	0.721895	-0.02097	0.508168	1.18081	2.00921	0.262947	-0.02266	0.689792	0.347844	0.741313
7.2	0.838806	0.45728	0.493671	1.13695	1.24405	1.3809	1.67586	0.989521	0.349376	0.680186	0.579094	0.443452	0.270662	0.500121	0.572216	1.07089	1.93503	0.352114	0.664584	-0.0101	0.554104	1.19112	2.01988	0.263129	-0.00106	0.718038	0.408674	0.65032
7.3	0.858516	0.463199	0.507036	1.12353	1.27294	1.3806	1.68534	0.987884	0.29932	0.730917	0.561829	0.422872	0.188217	0.399121	0.600663	1.12506	1.93467	0.381298	0.607856	0.065327	0.587467	1.22297	1.99389	0.266636	0.011662	0.752266	0.456686	0.554831
7.4	0.95981	0.452625	0.504477	1.12373	1.22609	1.37125	1.725	0.982805	0.281243	0.749085	0.53251	0.416569	0.179747	0.335004	0.639233	1.24566	1.95053	0.392072	0.582541	0.114116	0.609742	1.29924	1.91265	0.285218	0.01105	0.777416	0.476221	0.425885
7.5	0.988541	0.419346	0.492462	1.17973	1.17413	1.39622	1.77688	1.04305	0.284229	0.708497	0.514529	0.435851	0.159984	0.319521	0.668817	1.33682	1.94586	0.386775	0.600957	0.103646	0.594526	1.27506	1.78277	0.316938	-0.00229	0.786594	0.514598	0.275284
7.6	1.01346	0.370524	0.489394	1.30647	1.17592	1.43959	1.81509	1.08291	0.211715	0.703286	0.516148	0.474315	0.120578	0.290406	0.671613	1.33561	1.88788	0.375922	0.608873	0.12027	0.523291	1.21888	1.60209	0.361674	-0.02691	0.783556	0.56234	0.23846
7.7	0.860358	0.326581	0.485699	1.43999	1.22959	1.46881	1.8649	1.13369	0.072348	0.748872	0.519753	0.524366	0.161794	0.313692	0.638722	1.27636	1.80606	0.359047	0.568141	0.200866	0.498487	1.18236	1.41958	0.427713	-0.05291	0.773941	0.60669	0.360303
7.8	0.862975	0.303189	0.478911	1.48522	1.28487	1.47671	1.92178	1.15397	-0.01004	0.763283	0.518558	0.581742	0.178618	0.34892	0.586982	1.24535	1.76714	0.341511	0.492769	0.256825	0.595879	1.12616	1.3394	0.518705	-0.0653	0.761501	0.607215	0.509798
7.9	0.88583	0.299409	0.4925	1.44253	1.26805	1.47941	1.93261	1.12769	-0.00142	0.788199	0.525195	0.639034	0.151901	0.33387	0.54816	1.26359	1.7872	0.353404	0.453493	0.212881	0.72676	1.04043	1.3449	0.620304	-0.06126	0.750993	0.589822	0.588861
8	0.916273	0.300271	0.523579	1.40325	1.16015	1.51119	1.88161	1.17769	0.01151	0.813761	0.550015	0.685264	0.123718	0.331466	0.539796	1.2872	1.81738	0.348308	0.543742	0.089955	0.764525	1.01632	1.33176	0.703607	-0.05465	0.747935	0.5926	0.652445
8.1	0.989392	0.282669	0.544452	1.41743	1.02402	1.58432	1.82061	1.18154	0.044663	0.823735	0.594861	0.711164	0.163067	0.345586	0.567486	1.28512	1.8252	0.290868	0.644967	-0.08375	0.739045	1.08011	1.30586	0.746767	-0.06048	0.754374	0.637738	0.584883
8.2	0.98145	0.243675	0.542237	1.44444	0.941616	1.67012	1.79018	1.18745	0.134266	0.81817	0.64213	0.710363	0.177756	0.357465	0.625595	1.27259	1.81737	0.276802	0.677044	-0.24887	0.763848	1.12945	1.32058	0.748705	-0.07869	0.767223	0.738858	0.52593
8.3	0.947185	0.210236	0.527434	1.43265	0.957787	1.73465	1.77388	1.16644	0.182383	0.825049	0.6576	0.748182	0.079538	0.346505	0.692279	1.27607	1.80078	0.273328	0.637878	-0.26849	0.847551	1.11371	1.39025	0.722738	-0.0972	0.778367	0.853955	0.581849
8.4	0.8998	0.206222	0.523142	1.38146	1.04137	1.75115	1.74317	1.13613	0.121747	0.871778	0.631339	0.732363	-0.0471	0.394882	0.719302	1.26569	1.76802	0.292991	0.621585	-0.1234	0.872665	1.0737	1.51955	0.686101	-0.10589	0.780732	0.925654	0.658888
8.5	0.853838	0.22303	0.524634	1.3173	1.13849	1.71837	1.68502	1.16837	0.068408	0.948464	0.594261	0.732541	-0.08262	0.460387	0.690468	1.20871	1.71777	0.330884	0.671277	0.09162	0.757532	1.05413	1.74981	0.651566	-0.10561	0.774498	0.949964	0.587709
8.6	0.821033	0.23236	0.502587	1.26183	1.23046	1.69003	1.61077	1.17218	0.13068	1.05346	0.574138	0.747628	0.007757	0.468826	0.644055	1.13669	1.67819	0.360997	0.735903	0.280145	0.633471	1.04136	1.99344	0.621141	-0.10453	0.76534	0.95481	0.488178
8.7	0.803005	0.222726	0.473071	1.21875	1.28474	1.69991	1.54371	1.1877	0.241616	1.17619	0.571533	0.777003	0.159887	0.476943	0.624774	1.1047	1.67266	0.363102	0.777869	0.391319	0.696194	1.05061	2.08071	0.591576	-0.10966	0.774138	1.01935	0.472517
8.8	0.800074	0.206696	0.462012	1.17199	1.27987	1.7081	1.48584	1.18903	0.323663	1.2901	0.581122	0.822978	0.293839	0.476979	0.656663	1.13893	1.68171	0.349456	0.783451	0.435879	0.916029	1.05005	1.97055	0.562997	-0.12022	0.806216	0.987548	0.430495
8.9	0.811063	0.187586	0.478876	1.13397	1.26214	1.68594	1.44364	1.16258	0.377477	1.38327	0.60245	0.865319	0.363099	0.46549	0.730997	1.21284	1.67048	0.337686	0.739608	0.447099	1.11806	1.09188	1.77557	0.537175	-0.13006	0.78355	0.952839	0.341049
9	0.826975	0.163955	0.52633	1.13617	1.27268	1.69175	1.43161	1.11795	0.392773	1.44169	0.636439	0.873742	0.430002	0.445968	0.803455	1.24871	1.6347	0.331439	0.682219	0.473359	1.16857	1.08452	1.64658	0.516093	-0.13699	0.751901	0.91333	0.30826
9.1	0.848452	0.137346	0.562772	1.14701	1.29651	1.751	1.42868	1.06928	0.458487	1.424	0.679841	0.929458	0.418778	0.436495	0.859286	1.20824	1.60473	0.326265	0.665317	0.554724	1.0776	1.04359	1.64199	0.502991	-0.14421	0.721349	0.868108	0.35466
9.2	0.881586	0.108716	0.56035	1.12281	1.31884	1.79561	1.41281	1.03646	0.478478	1.36176	0.71932	0.904527	0.400344	0.440991	0.922095	1.13456	1.59413	0.31308	0.672677	0.626145	0.954501	1.04104	1.70627	0.496513	-0.15435	0.700472	0.808321	0.40381
9.3	0.914945	0.084043	0.546797	1.06473	1.32836	1.79609	1.39911	1.01811	0.496653	1.33586	0.74941	0.895417	0.391729	0.434952	0.994985	1.09579	1.57985	0.286742	0.682437	0.610074	0.898658	1.12578	1.75619	0.488542	-0.16367	0.689658	0.723833	0.446207
9.4	0.930928	0.066196	0.532659	1.02639	1.31603	1.78445	1.39035	1.01877	0.466595	1.34524	0.799967	0.891131	0.377098	0.427998	1.02505	1.10332	1.53752	0.258413	0.695525	0.512727	0.933364	1.21171	1.74496	0.468805	-0.16683	0.683769	0.663329	0.515311
9.5	0.927749	0.059274	0.502092	1.06275	1.2926	1.76816	1.37867	1.05278	0.508567	1.31025	0.919154	0.871269	0.335377	0.395859	0.986522	1.11738	1.48616	0.242745	0.689955	0.393893	0.96415	1.20781	1.70559	0.436781	-0.16411	0.679605	0.587917	0.578167
9.6	0.915682	0.065944	0.456266	1.14025	1.274	1.74831	1.39218	1.17847	0.604118	1.21023	1.12141	0.824024	0.287389	0.389108	0.930511	1.1175	1.46093	0.236559	0.65314	0.305582	0.933297	1.15932	1.69427	0.404435	-0.16348	0.682531	0.51872	0.644978
9.7	0.89642	0.090568	0.417377	1.15732	1.2516	1.73766	1.44884	1.21988	0.70247	1.12709	1.36258	0.753344	0.269745	0.341201	0.902566	1.10045	1.46046	0.225117	0.620442	0.216493	0.889768	1.12722	1.79358	0.384022	-0.17184	0.718789	0.432133	0.714823
9.8	0.860035	0.145536	0.395094	1.05798	1.19966	1.73977	1.49232	1.23286	0.764794	1.11263	1.58447	0.668329	0.284443	0.354127	0.885209	1.06285	1.45976	0.201018	0.615144	0.106217	0.881142	1.13643	2.0495	0.37933	-0.18859	0.739417	0.336378	0.775252
9.9	0.813546	0.231731	0.394753	0.89511	1.14472	1.73422	1.46467	1.22505	0.813842	1.14139	1.76283	0.578269	0.296611	0.370175	0.844326	1.02202	1.45909	0.174217	0.650494	0.056481	0.918246	1.18771	2.37773	0.381457	-0.20926	0.760839	0.257047	0.817396
10	0.782943	0.315576	0.420034	0.766326	1.12191	1.70287	1.38691	1.21295	0.900153	1.16428	1.90036	0.504179	0.279889	0.39737	0.769946	0.99845	1.48094	0.15874	0.739651	0.126119	0.982208	1.21081	2.61427	0.380328	-0.22922	0.792763	0.196237	0.867068
10.1	0.786942	0.353522	0.454191	0.725491	1.10382	1.64943	1.33085	1.19667	1.00792	1.13836	2.03472	0.474641	0.241316	0.424852	0.700738	0.992395	1.52547	0.154941	0.827182	0.238393	1.05397	1.21094	2.67826	0.374487	-0.24486	0.842603	0.141023	0.944433
10.2	0.541246	0.42921	0.606193	0.759686	0.296613	1.74141	1.27843	1.19885	0.324638	0.563598	2.23264	0.562619	0.379003	0.497231	0.293809	1.0871	1.64361	0.084783	0.852206	0.304463	1.13025	1.32753	2.77121	0.21478	-0.214	0.897612	-0.113	1.20512
3i
	Low E2											High E2
-5	-0.01708	0.451084	0.502464	0.323262	0.286456	-0.35394	-0.18734	-0.23512	0.348565	0.10149	-0.69462	0.379759	0.908645	1.03119	-0.33323	-0.17439	-0.04339	-0.19531	0.592716	-0.07246	0.837759
-4.9	-0.02104	0.410188	0.530717	0.222193	0.251104	-0.28443	-0.06805	-0.27893	0.368517	0.253633	-0.64863	0.303409	0.821061	1.03522	-0.00152	-0.08725	0.335282	-0.26548	0.577107	-0.07522	0.564669
-4.8	-0.03659	0.415117	0.565365	0.212867	0.243099	-0.23337	-0.02079	-0.26184	0.388531	0.287533	-0.62404	0.145578	0.709875	0.994276	0.053363	-0.04318	0.399161	-0.2415	0.560955	-0.06487	0.058071
-4.7	-0.05357	0.414325	0.547545	0.230445	0.247319	-0.23318	-0.0737	-0.16781	0.417438	0.332147	-0.64011	0.119981	0.671344	0.963681	0.203038	0.033095	0.440002	-0.14741	0.548568	-0.01831	-0.32301
-4.6	-0.07211	0.392194	0.498145	0.236335	0.264013	-0.23738	-0.07358	-0.12599	0.475137	0.371907	-0.659	0.151676	0.723223	1.05813	0.418888	0.105652	0.50458	-0.00489	0.548091	0.039243	-0.69482
-4.5	-0.08757	0.363081	0.426173	0.180002	0.331733	-0.23827	0.094781	-0.14558	0.552114	0.39978	-0.81737	0.232234	0.803535	1.31039	0.530789	0.112802	0.656865	0.194925	0.565136	0.066305	-1.06838
-4.4	-0.0898	0.350703	0.350324	0.173064	0.352226	-0.22987	0.376748	-0.20335	0.612654	0.413745	-0.9237	0.336621	0.853139	1.5873	0.459124	0.051594	0.72847	0.272836	0.589828	0.069181	-1.14159
-4.3	-0.07806	0.398801	0.339962	0.176563	0.3694	-0.17173	0.716004	-0.26149	0.636716	0.411809	-0.88233	0.425532	0.839319	1.77648	0.302233	-0.04752	0.670947	0.191552	0.603212	0.037816	-0.80877
-4.2	-0.06656	0.404723	0.356273	0.189819	0.347793	-0.10188	1.14054	-0.29467	0.623826	0.391782	-0.79255	0.474328	0.806475	1.87282	0.160696	-0.15743	0.513209	0.170734	0.597234	-0.02119	-0.08725
-4.1	-0.0618	0.404736	0.339433	0.221457	0.359629	-0.10974	1.38345	-0.30278	0.587515	0.356405	-0.80837	0.515421	0.821288	1.91008	0.105851	-0.25192	0.464722	0.114039	0.581015	-0.05619	0.697404
-4	-0.06047	0.422494	0.293523	0.25432	0.316671	-0.20798	1.29707	-0.317	0.550471	0.323547	-0.88171	0.599029	0.876408	1.89625	0.185087	-0.23892	0.483499	0.123078	0.572448	-0.04785	0.852207
-3.9	-0.05796	0.454577	0.255509	0.257547	0.292749	-0.31887	1.25273	-0.31701	0.530416	0.322718	-0.8454	0.677449	0.871001	1.81489	0.339824	-0.13315	0.471464	0.1653	0.578503	0.010487	0.265384
-3.8	-0.05353	0.465168	0.247387	0.234722	0.299593	-0.35731	1.45091	-0.27919	0.532173	0.367679	-0.66411	0.641577	0.726118	1.6509	0.3347	-0.02441	0.443555	0.201681	0.586415	0.090769	-0.25095
-3.7	-0.0522	0.43525	0.256844	0.204265	0.327603	-0.34511	1.62576	-0.24966	0.54985	0.434119	-0.50272	0.505981	0.546688	1.47122	0.104895	-0.002	0.448425	0.186179	0.581278	0.137813	-0.13298
-3.6	-0.05306	0.504303	0.29	0.200301	0.313851	-0.32993	1.59127	-0.25826	0.569749	0.490301	-0.51675	0.388183	0.485528	1.41599	-0.22533	-0.05959	0.48907	0.041136	0.564457	0.129263	0.041084
-3.5	-0.04411	0.525729	0.346698	0.252607	0.308143	-0.30716	1.43908	-0.26273	0.584256	0.530627	-0.64113	0.342136	0.568055	1.49682	-0.27493	-0.14687	0.514934	-0.00092	0.547191	0.06711	-0.2001
-3.4	0.001043	0.500729	0.379142	0.360466	0.306168	-0.27164	1.28822	-0.23495	0.592382	0.561723	-0.76575	0.379595	0.700282	1.57325	-0.14169	-0.18373	0.514838	0.028033	0.534908	0.072466	-0.54854
-3.3	0.031332	0.496043	0.360195	0.467787	0.289599	-0.23474	1.1753	-0.19865	0.594682	0.583601	-0.85058	0.444728	0.766512	1.57764	0.027222	-0.14082	0.545241	0.063255	0.524599	0.125547	-0.70345
-3.2	0.051575	0.488005	0.327995	0.514075	0.270497	-0.21774	1.08405	-0.14736	0.586687	0.591173	-0.83356	0.469008	0.747015	1.55074	0.092971	-0.11909	0.635893	0.090401	0.512663	0.176523	-0.44834
-3.1	0.04336	0.477992	0.329646	0.501288	0.245558	-0.2453	1.06939	-0.06303	0.56363	0.580991	-0.74179	0.45405	0.687857	1.50238	0.044274	-0.17828	0.74857	0.164774	0.500086	0.231248	0.074133
-3	0.025296	0.473588	0.352776	0.484501	0.238491	-0.30929	1.23077	0.025808	0.529316	0.557364	-0.65035	0.41364	0.649129	1.38759	-0.03907	-0.23035	0.822327	0.288177	0.490959	0.280382	0.231472
-2.9	0.0237	0.464435	0.36601	0.494918	0.228342	-0.33823	1.42577	0.066242	0.503323	0.526741	-0.57936	0.381355	0.626949	1.25393	-0.05285	-0.2035	0.835622	0.367193	0.488751	0.326428	-0.0583
-2.8	0.024745	0.435443	0.367291	0.514843	0.233317	-0.29233	1.34688	0.023984	0.501459	0.492743	-0.53472	0.383187	0.573137	1.19118	-0.01204	-0.13935	0.777159	0.331486	0.494253	0.36954	-0.14536
-2.7	0.025746	0.392788	0.350245	0.547652	0.217572	-0.22659	1.04031	-0.08019	0.567144	0.408135	-0.49911	0.360191	0.514098	1.19833	-0.04666	-0.05948	0.670804	0.202156	0.505422	0.356757	0.168829
-2.6	0.010254	0.355083	0.31746	0.573556	0.222335	-0.18079	0.825523	-0.16196	0.583659	0.371933	-0.46466	0.302439	0.499885	1.22066	-0.18119	-0.05242	0.584171	0.107057	0.517884	0.30631	0.149029
-2.5	0.001646	0.324687	0.288042	0.539217	0.205328	-0.1536	0.766072	-0.15941	0.595738	0.32793	-0.51627	0.273297	0.513841	1.18106	-0.26921	-0.1181	0.546323	0.108209	0.524022	0.25751	-0.69452
-2.4	-0.00395	0.30548	0.261979	0.466407	0.220692	-0.14486	0.746245	-0.10786	0.596292	0.26136	-0.68633	0.27933	0.533575	1.0517	-0.22471	-0.21311	0.534464	0.248123	0.52009	0.229597	-1.38083
-2.3	-0.00528	0.316206	0.266471	0.449171	0.279131	-0.1493	0.715899	-0.07111	0.586217	0.23611	-0.83509	0.285374	0.534422	0.910441	0.022155	-0.2307	0.506986	0.25923	0.514306	0.160697	-1.02674
-2.2	-0.0072	0.360111	0.312941	0.501051	0.262053	-0.16086	0.71308	-0.09767	0.568416	0.221777	-0.84228	0.253882	0.484197	0.845488	0.077235	-0.26473	0.43495	0.241005	0.519263	0.121966	-0.07295
-2.1	-0.01491	0.386882	0.327369	0.562474	0.223292	-0.21733	0.719825	-0.07237	0.541419	0.175084	-0.75748	0.051911	0.449296	0.852884	0.09648	-0.24495	0.377732	0.239154	0.537383	0.075459	0.733955
-2	0.011211	0.379866	0.274407	0.595738	0.1772	-0.31769	0.657254	-0.09495	0.505331	0.12928	-0.68593	0.042309	0.470359	0.865039	0.156185	-0.24789	0.393427	0.238158	0.557192	0.044082	1.08579
-1.9	-0.01401	0.355225	0.195668	0.60761	0.158442	-0.33318	0.518697	-0.06457	0.462088	0.108192	-0.63829	0.043182	0.514531	0.83573	0.262811	-0.27069	0.423015	0.255249	0.566125	0.030863	0.948713
-1.8	-0.02249	0.340999	0.146809	0.603191	0.183892	-0.22189	0.373751	-0.06211	0.415223	0.091016	-0.60733	0.049276	0.511127	0.80154	0.291535	-0.30117	0.395537	0.288668	0.562307	0.023895	0.541954
-1.7	-0.02524	0.345302	0.16298	0.558618	0.23622	-0.13885	0.305445	-0.07916	0.373231	0.088284	-0.60311	0.069523	0.460454	0.824924	0.196093	-0.36791	0.366269	0.307091	0.552956	0.016195	0.375585
-1.6	-0.02682	0.39564	0.223964	0.538408	0.310167	-0.17994	0.373793	-0.12046	0.34813	0.092769	-0.66202	0.070035	0.416598	0.921656	0.121037	-0.42181	0.423076	0.289289	0.543977	0.018972	0.448962
-1.5	-0.02166	0.367067	0.296099	0.685655	0.316911	-0.24638	0.374995	-0.15506	0.345896	0.095775	-0.75213	0.14583	0.386243	1.0417	0.139559	-0.40464	0.502724	0.221211	0.534466	0.030899	0.433894
-1.4	-0.02605	0.337369	0.281074	0.68655	0.295501	-0.23856	0.105174	-0.18629	0.359845	0.0936	-0.8507	0.104394	0.372711	1.11112	0.147393	-0.3911	0.514941	0.153246	0.520693	0.09786	0.093572
-1.3	-0.03418	0.503029	0.224459	0.677235	0.284578	-0.17998	-0.21185	-0.20122	0.382403	0.076813	-0.84964	0.110055	0.408885	1.06565	0.078706	-0.3475	0.480727	0.144412	0.501994	0.108821	-0.66908
-1.2	-0.04087	0.51339	0.153735	0.654134	0.281242	-0.04279	-0.39579	-0.21588	0.418581	0.046551	-0.74886	0.1638	0.423304	0.914546	0.003651	-0.31007	0.465853	0.143495	0.48297	0.132464	-1.20915
-1.1	0.028972	0.545512	0.12791	0.538235	0.256264	-0.03573	-0.19212	-0.27592	0.488896	0.03454	-0.58478	0.19796	0.435645	0.79633	-0.01331	-0.23118	0.47995	0.077278	0.46834	0.1494	-0.2616
-1	0.013387	0.606406	0.170386	0.496191	0.290797	-0.05673	-0.00131	-0.32734	0.483034	0.024627	-0.55055	0.152304	0.484245	0.794442	-0.01944	-0.22209	0.458876	-0.03339	0.45995	0.193894	0.127026
-0.9	0.006868	0.58808	0.216385	0.462879	0.265732	-0.08779	0.277467	-0.34356	0.614386	0.028536	-0.62086	0.057334	0.533515	0.840699	0.016428	-0.23466	0.495768	-0.08342	0.458587	0.230899	0.152043
-0.8	9.81e-05	0.571863	0.218131	0.44166	0.27348	-0.13722	0.30024	-0.30686	0.731092	0.027735	-0.7292	-0.00036	0.543435	0.858615	0.008216	-0.25244	0.5885	-0.03409	0.461931	0.235017	-0.22126
-0.7	-0.00693	0.554729	0.207454	0.41863	0.296441	-0.18175	0.040785	-0.26965	0.801791	0.011848	-0.79387	-0.02593	0.518529	0.797073	0.009799	-0.28819	0.646981	0.051056	0.464385	0.173337	-0.39654
-0.6	-0.0144	0.534088	0.21562	0.419562	0.327229	-0.16716	-0.16858	-0.26477	0.833977	-0.01605	-0.82437	-0.06201	0.511154	0.671021	0.074527	-0.35676	0.582557	0.116222	0.46313	0.082012	-0.08149
-0.5	-0.01709	0.510449	0.228868	0.448079	0.364975	-0.09661	-0.1682	-0.28671	0.853744	-0.042	-0.83185	-0.08559	0.536832	0.583812	0.123316	-0.39567	0.429884	0.143178	0.461223	0.019873	0.105789
-0.4	-0.00668	0.484643	0.243343	0.459037	0.40268	-0.04926	-0.13948	-0.29643	0.873489	-0.0579	-0.81969	-0.05958	0.558805	0.61231	0.085686	-0.37606	0.260472	0.113828	0.461514	-0.00702	-0.1533
-0.3	0.01705	0.470149	0.279453	0.441266	0.421906	-0.06695	-0.18266	-0.26444	0.887389	-0.06742	-0.85032	0.006708	0.561674	0.686166	0.01741	-0.34651	0.193339	0.0405	0.461223	-0.01475	-0.28844
-0.2	0.039256	0.472775	0.305653	0.434255	0.416504	-0.09762	-0.1935	-0.21529	0.886223	-0.07502	-0.92214	0.062474	0.568734	0.66916	-0.04444	-0.31524	0.256125	-0.01204	0.459158	-0.0135	-0.26019
-0.1	0.048816	0.490813	0.289424	0.4428	0.400881	-0.08461	-0.07934	-0.20928	0.872288	-0.07825	-0.94605	0.085023	0.567573	0.569449	-0.1104	-0.27052	0.34643	0.024221	0.459925	-0.03894	-0.26487
0	0.051557	0.52069	0.264322	0.432868	0.38631	-0.04694	0.066348	-0.25773	0.850424	-0.07466	-0.9242	0.131709	0.53875	0.498954	-0.21614	-0.22195	0.389015	0.080532	0.466767	-0.09537	-0.08811
0.1	0.051427	0.549152	0.220764	0.400404	0.359615	-0.00474	0.132842	-0.32464	0.756473	-0.06531	-0.85439	0.23982	0.856424	0.49697	-0.18074	-0.20481	0.481031	0.028941	0.4468	-0.15404	0.301096
0.2	0.059223	0.553804	0.227028	0.374701	0.33816	0.014306	0.188944	-0.38473	0.736941	-0.05535	-0.82875	0.254145	0.832664	0.541681	-0.15401	-0.26122	0.492618	-0.06898	0.447268	-0.18079	0.584012
0.3	0.066223	0.555988	0.273844	0.387244	0.326487	-0.00463	0.117758	-0.39174	0.720645	-0.05325	-0.83038	0.292305	0.774074	0.601954	-0.03573	-0.35496	0.481388	-0.05391	0.437112	-0.19628	0.510386
0.4	0.072606	0.553631	0.341885	0.426937	0.332061	-0.03168	0.013507	-0.37055	0.708247	-0.05946	-0.89122	0.367887	0.729172	0.648728	0.038384	-0.39169	0.417153	0.080333	0.424071	-0.20798	0.105222
0.5	0.078939	0.55316	0.40577	0.438041	0.334066	-0.05282	0.030713	-0.36174	0.694703	-0.06384	-0.95503	0.418523	0.727723	0.693254	0.00944	-0.34527	0.305807	0.18011	0.417014	-0.2154	-0.45985
0.6	0.079745	0.570187	0.425438	0.420504	0.316861	-0.07409	0.194164	-0.37284	0.678473	-0.06162	-0.96057	0.379402	0.722676	0.781561	-0.08025	-0.27703	0.183614	0.11786	0.417306	-0.21759	-0.91314
0.7	0.074091	0.60425	0.403831	0.422385	0.305453	-0.06544	0.449606	-0.38781	0.671916	-0.05799	-0.91517	0.27868	0.682516	0.865937	-0.12246	-0.23949	0.110518	-0.01628	0.41986	-0.21948	-1.03547
0.8	0.0671	0.634773	0.373961	0.464085	0.313826	0.023257	0.762058	-0.39272	0.691364	-0.05768	-0.89203	0.206442	0.631727	0.842492	-0.05719	-0.25724	0.133625	-0.0616	0.419534	-0.23369	-0.9262
0.9	0.058172	0.644862	0.369314	0.50288	0.328795	0.155274	1.00428	-0.38917	0.732029	-0.05826	-0.91311	0.220636	0.623581	0.714643	0.042312	-0.29441	0.247575	0.000611	0.416694	-0.25872	-0.73667
1	0.046865	0.640704	0.389677	0.489501	0.353096	0.222653	0.957762	-0.35482	0.769644	-0.05798	-0.93363	0.316154	0.686683	0.596946	0.136424	-0.31965	0.369112	0.091163	0.417297	-0.2648	-0.50437
1.1	0.040406	0.646543	0.409444	0.460447	0.376037	0.175998	0.60671	-0.29377	0.778528	-0.06274	-0.95387	0.442788	0.788815	0.574394	0.19878	-0.3269	0.360161	0.150915	0.426481	-0.22804	-0.44454
1.2	0.044538	0.664816	0.43435	0.490866	0.379402	0.062562	0.240284	-0.25535	0.747026	-0.07863	-0.95353	0.53675	0.876173	0.600054	0.164378	-0.32155	0.27263	0.170548	0.445427	-0.17192	-0.64175
1.3	0.055376	0.687761	0.46021	0.5729	0.382325	-0.03647	0.164633	-0.25924	0.693808	-0.1001	-0.88828	0.566046	0.932786	0.659733	0.061978	-0.3002	0.299069	0.159226	0.477455	-0.13975	-0.7392
1.4	0.062767	0.715422	0.460871	0.650424	0.395588	-0.05486	0.271765	-0.28951	0.662464	-0.11539	-0.77567	0.553649	0.991677	0.806804	-0.01721	-0.26126	0.472168	0.127528	0.521894	-0.1637	-0.32002
1.5	0.064667	0.742018	0.423244	0.698323	0.401361	-0.0204	0.238714	-0.32508	0.691069	-0.11959	-0.69684	0.556409	1.01768	0.932083	0.003778	-0.2275	0.616485	0.054743	0.569456	-0.20664	0.474207
1.6	0.069303	0.754792	0.388345	0.712088	0.391322	-0.0207	0.080894	-0.3372	0.775007	-0.11699	-0.70708	0.580267	0.970234	0.883995	0.100244	-0.20403	0.600706	-0.06286	0.610616	-0.19802	0.760106
1.7	0.082175	0.699668	0.394889	0.720924	0.369371	-0.03213	0.10129	-0.31012	0.869237	-0.11286	-0.76546	0.571594	0.913463	0.747378	0.17747	-0.15085	0.480659	-0.1661	0.639707	-0.15141	0.127666
1.8	0.098581	0.696791	0.424049	0.761704	0.348355	0.010916	0.321281	-0.26989	0.945844	-0.10619	-0.79695	0.520502	0.878949	0.685767	0.208779	-0.08963	0.379426	-0.21078	0.657517	-0.1314	-0.65763
1.9	0.115244	0.700659	0.439502	0.82617	0.349948	0.060922	0.393416	-0.2716	1.01426	-0.0923	-0.75296	0.496838	0.819183	0.681428	0.222658	-0.09611	0.370957	-0.18941	0.668605	-0.15938	-0.82335
2	0.137429	0.699851	0.454402	0.875197	0.377483	0.043283	0.183435	-0.32168	1.08085	-0.07255	-0.63096	0.535629	0.721989	0.606224	0.196243	-0.13561	0.340701	-0.1463	0.675516	-0.20416	-0.64474
2.1	0.176241	0.693132	0.497932	0.876046	0.411732	-0.04457	-0.09815	-0.35926	1.13772	-0.05768	-0.51537	0.585316	0.653237	0.468931	0.112785	-0.1631	0.285832	-0.09569	0.681027	-0.2203	-0.68181
2.2	0.205849	0.696351	0.546627	0.842269	0.397884	-0.1274	-0.19624	-0.32672	1.17529	-0.05835	-0.53815	0.567349	0.665673	0.416704	0.033009	-0.1452	0.220239	0.008968	0.683607	-0.20112	-0.77339
2.3	0.225528	0.715929	0.554454	0.807444	0.373717	-0.12776	-0.03635	-0.24827	1.1893	-0.07314	-0.66184	0.463135	0.711916	0.496236	0.027469	-0.14696	0.161299	0.125413	0.674708	-0.16172	-0.53736
2.4	0.235323	0.737792	0.510311	0.79882	0.346008	-0.11603	0.562784	-0.20275	1.17699	-0.09219	-0.75099	0.388594	0.706014	0.586732	0.078915	-0.17951	0.181834	0.158065	0.649255	-0.10738	-0.39842
2.5	0.242211	0.743059	0.460523	0.88963	0.352091	-0.10674	0.691494	-0.21327	1.13282	-0.10656	-0.7389	0.434079	0.666781	0.598172	0.11964	-0.18742	0.316157	0.133209	0.615077	-0.06734	-0.76469
2.6	0.246763	0.736306	0.443536	0.913869	0.387405	-0.12969	0.466382	-0.25325	1.05563	-0.11587	-0.66689	0.541434	0.656778	0.523461	0.141855	-0.16537	0.468281	0.122175	0.588246	-0.03479	-1.11696
2.7	0.251631	0.717888	0.438963	0.886589	0.431756	-0.14032	-0.02579	-0.28369	0.95923	-0.12605	-0.62843	0.602123	0.668002	0.432437	0.161134	-0.1342	0.581278	0.105027	0.575014	0.00203	-0.99168
2.8	0.267999	0.728154	0.420322	0.806099	0.4811	-0.10759	-0.35466	-0.24479	0.86433	-0.16305	-0.64866	0.594001	0.661302	0.428213	0.128136	-0.09125	0.655136	0.070678	0.568384	0.023175	-0.50453
2.9	0.295125	0.789849	0.409551	0.710665	0.510137	-0.06671	-0.27761	-0.20894	0.791035	-0.18332	-0.69743	0.786296	0.599561	0.503341	0.022209	-0.01603	0.69003	0.040438	0.559742	0.036109	-0.02246
3	0.314704	0.835013	0.40664	0.685836	0.497554	-0.06206	0.003878	-0.19945	0.752109	-0.19594	-0.7681	0.773667	0.551395	0.567762	-0.0849	0.068123	0.737721	0.039056	0.552203	0.042299	0.026279
3.1	0.314691	0.863571	0.404125	0.613958	0.46202	-0.09889	0.244197	-0.20425	0.738957	-0.19405	-0.80724	0.762314	0.493735	0.582318	-0.19104	0.071735	0.773779	0.037438	0.557045	0.047565	-0.25029
3.2	0.258175	0.860998	0.421069	0.598319	0.430689	-0.13282	0.342402	-0.20598	0.730411	-0.18282	-0.77313	0.728886	0.451337	0.561853	-0.17833	0.042713	0.891253	-0.02665	0.578441	0.016369	-0.4592
3.3	0.248433	0.842552	0.440747	0.702309	0.419398	-0.13694	0.308838	-0.21797	0.71717	-0.16594	-0.76002	0.697123	0.42484	0.528548	-0.09767	0.047068	0.816626	-0.08178	0.612491	-0.04154	-0.649
3.4	0.270028	0.858584	0.41463	0.782656	0.413531	-0.12293	0.271884	-0.23505	0.705223	-0.16237	-0.84814	0.687185	0.403404	0.533859	0.02859	0.088489	0.773971	-0.01442	0.660781	-0.10172	-1.03072
3.5	0.278491	0.846522	0.344476	0.855041	0.408124	-0.08272	0.242887	-0.23353	0.702338	-0.1435	-0.95719	0.669366	0.406686	0.595594	0.102057	0.08073	0.82261	0.141454	0.721247	-0.12727	-1.32411
3.6	0.299219	0.842116	0.250426	0.886122	0.412839	-0.03801	0.210943	-0.23363	0.71458	-0.13664	-0.84437	0.605291	0.451413	0.658144	0.071334	0.030536	0.961916	0.233096	0.779217	-0.10436	-1.20617
3.7	0.328991	0.840037	0.150215	0.895612	0.427531	-0.03983	0.195735	-0.15642	0.753212	-0.13295	-0.60472	0.549098	0.549994	0.641273	-0.03394	-0.00869	1.02886	0.191187	0.813886	-0.05256	-0.89077
3.8	0.348893	0.881124	0.125629	0.88056	0.446145	-0.11683	0.132485	-0.0639	0.828158	-0.1395	-0.46632	0.551341	0.632187	0.569954	-0.13774	0.011972	0.918784	0.125254	0.821231	-0.02502	-0.46922
3.9	0.358722	0.905265	0.236382	0.834975	0.436467	-0.13892	0.000746	0.024563	0.926406	-0.15565	-0.50911	0.566365	0.594331	0.551173	-0.19119	0.057255	0.767066	0.081387	0.814329	-0.00958	-0.16895
4	0.369611	0.922502	0.398469	0.804866	0.433477	-0.1689	-0.06164	-0.06077	1.01166	-0.1672	-0.63725	0.546228	0.494807	0.581161	-0.15566	0.066426	0.723432	-0.00695	0.809293	-0.01545	-0.34916
4.1	0.381159	0.905691	0.509919	0.825609	0.453474	-0.2489	0.040147	-0.1836	1.05655	-0.16027	-0.72547	0.49133	0.476351	0.60219	-0.04361	0.005513	0.793994	-0.00481	0.815012	-0.0097	-0.6663
4.2	0.399605	0.859758	0.556334	0.899281	0.497681	-0.33283	0.217973	-0.2381	1.06161	-0.12633	-0.70311	0.436954	0.527894	0.618943	-0.12874	-0.04244	0.897862	0.075422	0.829655	0.012208	-0.48688
4.3	0.420894	0.813164	0.541393	1.12314	0.54682	-0.28971	0.316604	-0.21329	1.04477	-0.11276	-0.58783	0.401459	0.551193	0.64133	-0.15099	-0.08335	0.976279	0.131728	0.84256	0.047895	0.225206
4.4	0.440278	0.787007	0.503721	1.189	0.576642	-0.11303	0.275419	-0.15818	1.01997	-0.1166	-0.46964	0.366493	0.556058	0.664322	-0.19021	-0.05383	1.03026	0.08807	0.850503	0.088988	1.09627
4.5	0.475007	0.780702	0.472161	1.17873	0.589988	-0.00559	0.201498	-0.11178	0.989273	-0.12702	-0.45753	0.316819	0.56987	0.661492	-0.14961	-0.00784	1.1037	-0.03236	0.861832	0.111826	1.95661
4.6	0.477547	0.800485	0.421213	1.12835	0.612086	-0.10853	0.287719	-0.09088	0.949088	-0.12104	-0.56695	0.283121	0.600455	0.622442	-0.07579	-0.01456	1.05377	-0.06806	0.878828	0.119229	2.60577
4.7	0.466877	0.79429	0.373056	1.07935	0.631743	-0.29981	0.508914	-0.08846	0.901133	-0.08215	-0.69883	0.283937	0.663526	0.576586	-0.08333	-0.06083	0.941877	-0.02519	0.894215	0.120054	2.62394
4.8	0.458052	0.781741	0.41727	1.0226	0.598288	-0.40046	0.66829	-0.08015	0.84942	-0.01735	-0.70512	0.266962	0.692776	0.58572	-0.19514	-0.08202	0.881127	-0.02535	0.901532	0.105907	2.03016
4.9	0.467521	0.671781	0.533716	0.948966	0.562154	-0.3686	0.578371	-0.06427	0.616444	0.046991	-0.57729	0.204163	0.629674	0.686003	-0.35109	-0.03764	0.884444	-0.08648	0.897565	0.055781	1.48748
5	0.49402	0.6826	0.611539	0.888797	0.517461	-0.29508	0.167996	-0.05173	0.590863	0.090011	-0.48877	0.148931	0.519335	0.793575	-0.45822	0.016213	0.863914	-0.10796	0.881603	-0.01442	1.18627
5.1	0.522573	0.688782	0.622583	0.881494	0.493289	-0.25273	-0.29572	-0.02324	0.550175	0.104996	-0.5758	0.138655	0.393716	0.809235	-0.40403	0.055594	0.781093	0.005217	0.858904	-0.09469	0.868369
5.2	0.544675	0.694738	0.628547	0.92358	0.494144	-0.25134	-0.40032	0.030537	0.502457	0.096115	-0.78536	0.131326	0.358998	0.723399	-0.30004	0.112125	0.676867	0.190128	0.842284	-0.15498	0.509694
5.3	0.564418	0.700488	0.673827	0.948013	0.500702	-0.27689	-0.16004	0.090217	0.466012	0.075219	-0.93171	0.100029	0.351974	0.633816	-0.19571	0.157347	0.638006	0.299232	0.841816	-0.17059	0.363782
5.4	0.617877	0.71954	0.743397	0.927092	0.517699	-0.29793	0.026624	0.154404	0.452086	0.056691	-0.87956	0.08173	0.343086	0.630561	-0.13288	0.145369	0.652777	0.285008	0.855128	-0.15671	0.47973
5.5	0.617543	0.762684	0.795304	0.900596	0.558265	-0.28436	-0.13459	0.171002	0.452098	0.050349	-0.67892	0.102353	0.324298	0.679666	-0.12289	0.132647	0.631056	0.193396	0.870375	-0.15052	0.631253
5.6	0.615976	0.810217	0.806114	0.892242	0.601167	-0.24069	-0.44741	0.121184	0.448026	0.052813	-0.47002	0.113815	0.342713	0.729475	-0.14334	0.086384	0.565491	0.066277	0.878583	-0.17283	0.485168
5.7	0.623988	0.848488	0.760402	0.886028	0.607738	-0.20726	-0.48115	0.080887	0.435592	0.054103	-0.42261	0.088017	0.416923	0.766359	-0.11147	0.135377	0.465285	-0.03949	0.880079	-0.16039	-0.05061
5.8	0.635925	0.872376	0.66452	0.890236	0.582889	-0.20056	-0.20557	0.079939	0.426196	0.056667	-0.52183	0.06292	0.48439	0.803393	0.015907	0.213102	0.363769	-0.09327	0.878177	-0.1311	-0.42045
5.9	0.638675	0.872674	0.559061	0.897053	0.536357	-0.1969	0.10342	0.097474	0.426486	0.075187	-0.65631	0.057034	0.511904	0.866678	0.095052	0.261343	0.355858	-0.03142	0.87266	-0.1053	-0.10873
6	0.624343	0.858217	0.523997	0.878468	0.494376	-0.18187	0.256486	0.129233	0.431907	0.119527	-0.67956	0.050781	0.511365	0.949227	0.041368	0.251247	0.476567	0.063728	0.864566	-0.10257	0.710524
6.1	0.592021	0.847163	0.615537	0.855164	0.472626	-0.17858	0.159047	0.113858	0.435074	0.182352	-0.64099	0.008392	0.491843	0.985138	-0.04606	0.180642	0.622686	0.166246	0.860953	-0.0967	1.32441
6.2	0.550301	0.843412	0.735596	0.857915	0.468173	-0.19004	-0.08576	0.133945	0.430413	0.250381	-0.58304	-0.03308	0.434036	0.923599	-0.04982	0.101351	0.697429	0.26468	0.865586	-0.07789	1.5019
6.3	0.510816	0.852546	0.746985	0.894885	0.483527	-0.18392	-0.27176	0.139658	0.418393	0.350162	-0.63679	-0.04065	0.335355	0.79827	0.056492	0.061605	0.719025	0.327572	0.872917	-0.04346	1.55123
6.4	0.504999	0.882445	0.645296	0.946902	0.46585	-0.05771	0.017914	0.127596	0.407626	0.397339	-0.74092	-0.0801	0.244042	0.735706	0.156321	0.074646	0.715939	0.293432	0.874228	0.005502	1.76245
6.5	0.482479	0.891113	0.53303	0.979215	0.456456	0.04672	0.351327	0.080975	0.406283	0.41926	-0.89183	-0.15063	0.231497	0.784063	0.1416	0.117066	0.664628	0.230212	0.863895	0.036701	2.19981
6.6	0.459858	0.865028	0.48597	0.989899	0.477661	0.012432	0.453415	0.009079	0.416827	0.414916	-1.02502	-0.13369	0.305349	0.854727	0.045358	0.146881	0.543627	0.226651	0.844219	0.042404	2.62143
6.7	0.437681	0.824709	0.515355	1.01735	0.506216	-0.10717	0.282994	-0.05832	0.44896	0.391831	-1.07717	0.061992	0.405402	0.860228	0.082151	0.145933	0.457254	0.238389	0.822085	0.012357	2.46991
6.8	0.416037	0.80808	0.578818	1.05588	0.503646	-0.16171	-0.12485	-0.08516	0.524176	0.357589	-1.01015	0.384397	0.497236	0.804088	0.228536	0.1218	0.487183	0.179282	0.805438	0.021189	1.55575
6.9	0.396584	0.816966	0.635265	1.0722	0.463465	-0.13909	-0.49221	-0.07813	0.647949	0.320072	-0.88074	0.615179	0.530185	0.782149	0.365282	0.108633	0.567514	0.052445	0.799711	0.042302	0.44449
7	0.387109	0.796654	0.663173	1.16853	0.425806	-0.12663	-0.36969	-0.0629	0.782242	0.292779	-0.67305	0.615045	0.475013	0.834699	0.379527	0.126462	0.609902	-0.00317	0.800667	0.025411	-0.1468
7.1	0.42789	0.801458	0.66004	1.08638	0.41024	-0.17474	0.17872	-0.10596	0.883855	0.282639	-0.66817	0.488376	0.416726	0.868163	0.288457	0.156235	0.592022	0.102431	0.796258	-0.01287	-0.05908
7.2	0.431025	0.799582	0.642744	0.996288	0.414716	-0.23119	0.563116	-0.08756	0.952657	0.280525	-0.83504	0.391012	0.419627	0.831325	0.203905	0.163597	0.573322	0.243314	0.780231	-0.03627	0.312842
7.3	0.435408	0.780841	0.638971	0.925294	0.413701	-0.23081	0.380672	-0.0893	1.00865	0.273043	-1.02056	0.363326	0.421939	0.765902	0.201532	0.148084	0.649788	0.28178	0.75711	-0.04177	0.528643
7.4	0.467222	0.73839	0.645386	0.853897	0.407143	-0.21919	-0.15855	-0.106	1.05878	0.251552	-1.07866	0.379452	0.406261	0.720548	0.257366	0.169886	0.796292	0.253194	0.735449	-0.01923	0.340554
7.5	0.455061	0.693748	0.637439	0.812438	0.407479	-0.24115	-0.53332	-0.13239	1.09566	0.219601	-0.9972	0.389575	0.429717	0.698851	0.32611	0.158356	0.882392	0.191501	0.719797	0.059811	-0.13753
7.6	0.449616	0.665752	0.614704	0.822281	0.42578	-0.28051	-0.52713	-0.15805	1.11887	0.198221	-0.88939	0.382774	0.498856	0.674555	0.361935	0.152555	0.812192	0.109393	0.710215	0.188249	-0.29025
7.7	0.452825	0.650711	0.591863	0.820626	0.452755	-0.286	-0.39574	-0.19066	1.13915	0.210939	-0.79446	0.352616	0.567887	0.669714	0.40328	0.182623	0.610671	0.092205	0.704082	0.317735	0.16325
7.8	0.456035	0.639906	0.587061	0.762748	0.481308	-0.25689	-0.50644	-0.25284	1.1511	0.257537	-0.6824	0.279429	0.59577	0.693692	0.426442	0.273422	0.403057	0.182167	0.695198	0.364143	0.743161
7.9	0.452735	0.628776	0.614523	0.687439	0.510737	-0.25986	-0.77972	-0.27307	1.12977	0.310077	-0.57419	0.195241	0.574902	0.725618	0.433674	0.344138	0.263697	0.303759	0.678269	0.336957	0.831235
8	0.445024	0.631644	0.647688	0.648779	0.523001	-0.28026	-0.84134	-0.25483	1.06184	0.336736	-0.56473	0.161032	0.507169	0.769235	0.386504	0.318721	0.201581	0.37023	0.656703	0.282914	0.441031
8.1	0.438313	0.618624	0.651289	0.661634	0.502952	-0.26298	-0.57747	-0.21974	0.963794	0.327625	-0.73061	0.215314	0.407103	0.807944	0.249392	0.228806	0.222714	0.293308	0.638781	0.216512	0.089115
8.2	0.431305	0.605062	0.60704	0.703062	0.469962	-0.21719	-0.18348	-0.19831	0.867126	0.335788	-0.94934	0.353618	0.340608	0.802169	0.121417	0.170206	0.274486	0.261831	0.628486	0.160126	-0.09951
8.3	0.416392	0.601626	0.563278	0.746024	0.456119	-0.19008	0.157258	-0.17532	0.790857	0.293004	-1.02467	0.536849	0.374325	0.757457	0.100775	0.180147	0.338882	0.310106	0.625201	0.147312	-0.33878
8.4	0.3946	0.612511	0.589243	0.758593	0.467792	-0.1973	0.244169	-0.13931	0.735061	0.25919	-0.93334	0.694261	0.488981	0.70527	0.191537	0.237446	0.443998	0.416919	0.627333	0.167803	-0.67019
8.5	0.417253	0.636005	0.668124	0.725283	0.483228	-0.2192	0.060984	-0.11088	0.693376	0.236861	-0.82321	0.759893	0.559966	0.668435	0.312623	0.325661	0.536426	0.492881	0.630509	0.169671	-0.89024
8.6	0.405482	0.655158	0.718824	0.66335	0.473111	-0.26526	-0.11205	-0.11863	0.659705	0.223173	-0.78415	0.726398	0.531926	0.668785	0.347413	0.372394	0.513416	0.498582	0.627077	0.141073	-0.80998
8.7	0.39336	0.659413	0.698117	0.61275	0.466214	-0.36243	-0.25015	-0.18511	0.63979	0.220833	-0.76408	0.656158	0.49188	0.669458	0.273875	0.281433	0.414022	0.472198	0.611528	0.087772	-0.42539
8.8	0.375933	0.674748	0.627218	0.62975	0.475153	-0.45416	-0.46244	-0.27148	0.648859	0.237771	-0.70443	0.647147	0.477396	0.62462	0.146713	0.074229	0.354688	0.426345	0.586476	0.001094	-0.05438
8.9	0.36121	0.727346	0.570344	0.595554	0.475224	-0.4339	-0.54101	-0.32351	0.676231	0.269436	-0.63033	0.707169	0.484209	0.582475	0.051018	-0.09432	0.405246	0.33189	0.56268	-0.07411	0.047817
9	0.357339	0.808497	0.582981	0.633475	0.444498	-0.3216	-0.30184	-0.32154	0.694499	0.296683	-0.5767	0.740014	0.544805	0.551416	0.045022	-0.10949	0.56353	0.242487	0.549514	-0.12214	-0.1301
9.1	0.403502	0.878618	0.633454	0.730444	0.410033	-0.27945	0.046995	-0.27323	0.69587	0.307927	-0.54284	0.684987	0.619489	0.512034	0.083612	-0.06476	0.720112	0.22621	0.547019	-0.1512	-0.52116
9.2	0.419023	0.905766	0.663213	0.802504	0.411312	-0.33991	0.110247	-0.20969	0.689244	0.303027	-0.5205	0.576765	0.633046	0.516618	0.070472	0.000248	0.715588	0.239839	0.550451	-0.1671	-1.05793
9.3	0.42741	0.891907	0.698164	0.777217	0.442081	-0.39151	-0.15571	-0.17659	0.679368	0.285212	-0.54173	0.473089	0.641386	0.601719	-0.02131	0.101829	0.58213	0.212038	0.556071	-0.17372	-1.43443
9.4	0.414879	0.868041	0.759377	0.652235	0.476532	-0.39658	-0.33701	-0.20005	0.672502	0.257174	-0.65377	0.402759	0.749637	0.725643	-0.11161	0.21507	0.484486	0.120737	0.560804	-0.1882	-1.37621
9.5	0.38298	0.874193	0.774784	0.504803	0.500979	-0.41326	-0.08081	-0.25301	0.673488	0.223399	-0.8176	0.375474	0.99697	0.888367	-0.11936	0.269489	0.52413	0.050106	0.56337	-0.20503	-1.03257
9.6	0.379585	0.90952	0.739713	0.43122	0.541262	-0.42086	0.502188	-0.29062	0.67266	0.190745	-0.90813	0.398881	1.30051	1.04287	-0.04639	0.200401	0.666382	0.05536	0.567751	-0.18869	-0.97251
9.7	0.355697	0.952767	0.716463	0.480523	0.560885	-0.36039	0.896879	-0.29078	0.657805	0.165819	-0.87726	0.455332	1.51578	1.06233	0.042653	0.08674	0.795274	0.043317	0.578344	-0.14572	-1.29815
9.8	0.341991	0.938797	0.7003	0.549613	0.58125	-0.30533	0.703114	-0.25178	0.625863	0.152966	-0.80429	0.490312	1.59394	0.991345	0.06977	0.029013	0.853456	0.051668	0.593095	-0.11303	-1.31709
9.9	0.39204	0.872661	0.645497	0.571016	0.591384	-0.33997	0.118149	-0.17334	0.584108	0.149567	-0.74845	0.483484	1.58398	0.974755	0.028396	0.037905	0.798132	0.00654	0.57157	-0.1313	-0.73223
10	0.378274	0.815588	0.567295	0.564739	0.577665	-0.39261	-0.23853	-0.09344	0.545924	0.152791	-0.73614	0.422733	1.52517	1.01852	-0.01423	0.074512	0.751198	-0.02621	0.56055	-0.1995	0.017874
10.1	0.361501	0.802531	0.493339	0.565615	0.542811	-0.3762	0.09673	-0.08336	0.519745	0.169409	-0.78634	0.288639	1.44714	0.999176	-0.08949	0.112178	0.743917	-0.03512	0.534931	-0.26494	0.358812
10.2	0.359065	0.73352	0.401762	0.547464	0.560304		0.79573	-0.14909	0.507663	0.123323	-0.72752	0.133514	1.78918		-0.40556	0.047852	0.92267	0.011429	0.5468	-0.22862	0.126692
3j
Z-score	Time in bout (s)
0.542961	63.8848
-0.025953	10.7535
0.331474	49.3525
-0.191332	18.6266
0.312701	33.8215
0.638301	50.718
-0.006023	26.5293
-0.316559	27.7345
0.696988	46.2982
0.350081	39.3678
0.6905	14.6149
-0.027722	15.8368
0.523022	64.5748
0.516199	50.6089
0.368219	121.482
0.352856	47.6981
0.331141	39.8003
0.604008	67.8799
0.570397	49.3968
0.479135	49.2198
0.183814	51.1908
1.17372	74.2815
0.218035	82.7484
0.193805	44.6615
0.338558	25.2592
3k
Bouts					z-score
Low E2		High E2			Low E2		High E2
W1	EtOH 1	W1	EtOH 1		W1	EtOH 1	W1	EtOH 1
10	22	2	3		0.40535	0.542961	-0.460853	0.388623
1	6	0	8		0.259215	-0.025953	0.298938	-0.027722
10	8	0	9		-0.0059185	0.331474	-0.00637133	0.523022
0	5	22	30		0.317478	-0.191332	-0.0815903	0.516199
1	10	2	8		0.205923	0.312701	-0.0444425	0.368219
1	11	1	11		0.128228	0.638301	-0.0373917	0.352856
7	8	0	14		0.258976	-0.006023	-0.100146	0.331141
10	0	1	6		0.494428	-0.107537	-0.226512	0.604008
14	11	1	12		0.156661	0.315406	-0.0598207	0.570397
1	1	10	17		0.19818	-0.316559	0.0955337	0.479135
0	0	0	12		0.0242615	0.696988	0.367648	0.183814
4	13	0	15		0.146709	0.553309	-0.84923	1.17372
6	7	6	8		-0.146364	0.551221	0.350563	0.218035
					-0.0401595	0.350081	-0.085057	0.193805
					-0.34552	0.6905	0.447599	0.338558
3l
Bouts					z-score
Low E2		High E2			Low E2		High E2
EtOH 2	W2	EtOH 2	W2		EtOH 2	W2	EtOH 2	W2
0	28	11	4		-0.364289	0.144348	-0.00410367	0.151762
5	12	4	1		-0.260967	0.249536	0.0307797	-0.095033
10	10	5	1		-0.0577527	0.358317	-0.30557	0.122989
3	9	1	17		-0.232632	0.0892127	-0.305014	0.0554352
1	18	0	14		-0.487283	0.0756025	-0.179846	0.0631587
4	6	0	7		0.398797	-0.249545	-0.384178	-0.105889
0	3	0	4		0.382664	-0.00379833	-0.246686	-0.00168417
4	25	16	17		-0.0732663	-0.493386	-0.542134	0.116524
0	4	4	1		-0.174832	0.358317	-0.104258	0.03942
0	15				-0.410698	0.190313	-0.0185488	-0.587753
24	1				-0.130141	-0.444732
3m
	Low E2
	W1																EtOH 1
	0.5	1	1.5	2	2.5	3	3.5	4	4.5	5	5.5	6	6.5	7			0.5	1	1.5	2	2.5	3	3.5	4	4.5	5	5.5	6	6.5	7
1	0	0	0	0	0	1	0	0	0	0	0	0	0	0		31	0	0	0	2	2	2	3	0	1	1	0	1	0	0
2	0	0	1	0	1	0	0	0	1	0	0	0	0	0		32	0	0	0	3	3	5	3	2	1	2	0	0	0	0
3	0	0	1	1	2	0	1	0	0	0	0	0	0	0		33	0	0	2	0	1	3	1	4	1	0	1	0	0	0
4	0	0	0	0	0	0	1	0	0	0	0	0	0	0		34	0	0	0	1	2	2	2	1	4	0	0	1	0	0
5	0	0	0	3	1	0	0	0	0	0	0	0	0	0		35	0	0	1	1	4	1	3	3	2	0	1	1	0	0
6	0	0	1	0	3	1	0	1	0	0	0	0	0	0		36	0	0	0	2	2	2	3	2	0	4	1	0	1	1
7	0	0	0	0	0	0	0	0	0	0	0	0	0	0		37	0	0	1	0	2	3	4	1	3	1	0	0	0	0
8	0	0	0	0	1	1	0	0	0	0	0	0	0	0		38	0	0	2	3	4	4	1	3	1	0	1	1	0	0
9	0	0	0	0	1	0	0	0	0	0	0	0	0	0		39	0	0	0	1	3	4	4	1	1	1	0	1	1	0
10	0	0	2	1	3	2	2	2	1	0	0	0	0	0		40	0	0	0	3	2	0	2	1	1	0	2	0	0	0
11	0	0	0	2	1	1	3	0	1	0	0	0	0	0		41	0	0	1	0	0	2	1	2	1	2	1	0	0	0
12	0	1	0	2	3	4	1	1	3	0	1	0	0	1		42	0	1	2	3	2	4	1	3	1	0	0	0	1	0
13	0	0	0	3	5	1	2	2	1	0	0	0	0	0		43	0	0	0	0	3	0	1	4	2	0	0	0	0	1
14	0	0	2	4	1	2	3	0	0	3	0	1	0	0		44	0	0	1	2	1	0	1	1	0	3	0	0	0	0
15	0	0	0	1	1	1	1	2	3	1	2	1	0	0		45	0	0	1	3	4	0	0	0	0	0	0	0	0	0
16	0	0	3	3	4	2	1	1	0	0	1	0	0	0		46	0	0	3	1	3	3	2	2	0	0	0	0	0	0
17	0	0	0	4	2	0	2	1	0	1	0	0	0	0		47	0	0	0	3	1	2	5	1	0	2	0	0	0	0
18	0	0	3	2	4	2	1	2	0	0	1	0	0	1		48	0	0	0	1	2	4	0	0	0	1	0	0	0	0
19	0	2	0	1	3	1	1	2	0	0	0	0	0	0		49	0	0	0	1	0	3	4	0	0	1	0	0	0	0
20	0	0	0	1	0	1	0	1	0	1	0	0	0	0		50	0	0	1	2	5	4	2	0	1	0	0	0	0	0
21	0	0	0	5	2	2	0	1	0	1	0	0	0	0		51	0	0	0	1	2	2	1	2	0	0	0	0	0	0
22	0	0	0	1	1	0	1	1	0	0	0	0	0	1		52	0	0	0	0	1	1	1	0	0	1	0	0	0	0
23	0	0	2	1	5	0	0	2	0	0	0	0	0	0		53	0	0	0	0	1	0	0	1	0	0	0	0	0	0
24	0	0	1	1	7	2	2	1	1	1	0	0	0	0		54	0	0	2	0	2	5	6	2	2	0	0	0	0	0
25	0	0	0	5	3	2	2	1	1	1	2	1	1	0		55	0	0	0	1	2	3	0	1	2	1	0	0	0	0
26	0	0	0	2	3	1	0	2	0	0	0	0	0	0		56	0	0	2	1	6	2	4	3	2	0	0	0	0	1
27	0	0	0	0	3	0	2	3	0	0	0	0	0	0		57	0	0	0	0	2	2	3	1	1	0	0	0	0	0
28	0	0	2	1	0	1	1	0	1	2	1	1	0	0		58	0	0	0	1	1	4	1	0	0	0	0	0	0	0
29	0	0	0	3	0	2	1	1	1	0	0	0	0	0		59	0	0	1	2	6	1	4	1	0	2	0	0	0	0
30	0	0	0	1	1	1	1	3	0	0	0	1	0	0		60	0	0	0	0	0	1	1	0	2	2	0	0	0	0
	High E2
	W1																EtOH 1
	0.5	1	1.5	2	2.5	3	3.5	4	4.5	5	5.5	6	6.5	7			0.5	1	1.5	2	2.5	3	3.5	4	4.5	5	5.5	6	6.5	7
1	0	0	1	3	3	2	0	0	0	1	0	0	0	0		31	0	1	2	3	5	6	4	3	3	3	0	5	1	0
2	0	0	1	5	5	1	2	1	0	0	1	0	0	0		32	0	0	1	3	5	3	1	7	6	5	2	0	0	0
3	0	1	4	1	3	3	2	1	1	0	0	1	0	0		33	0	4	0	3	6	8	6	2	1	6	3	1	0	2
4	0	4	3	2	0	3	0	1	0	0	0	0	0	0		34	0	3	5	3	3	6	3	6	3	2	0	2	0	1
5	0	1	2	5	0	2	0	1	0	0	0	0	0	0		35	0	4	4	3	6	6	5	7	5	2	1	2	1	0
6	0	0	3	6	2	0	1	0	1	0	0	0	0	0		36	0	2	1	1	3	2	6	5	4	1	2	0	3	0
7	0	3	4	2	3	0	1	0	0	0	0	0	0	0		37	0	3	2	4	3	2	3	1	4	2	0	0	0	0
8	0	2	3	0	2	6	1	4	1	0	0	0	0	0		38	0	0	2	0	2	2	0	2	1	1	0	0	0	0
9	1	3	5	1	2	1	2	3	0	1	1	0	0	0		39	0	4	1	5	2	4	6	5	1	1	1	0	0	0
10	0	2	2	1	0	2	1	0	1	0	0	0	1	0		40	0	1	3	1	3	6	3	2	1	5	1	0	0	0
11	0	3	3	3	1	4	4	2	0	0	0	0	1	0		41	0	1	1	5	4	6	5	4	1	3	5	1	1	0
12	0	0	5	3	1	1	1	3	0	1	1	1	0	0		42	0	1	0	2	7	3	5	2	1	1	1	0	1	0
13	0	0	0	3	3	1	3	1	1	0	0	0	0	0		43	0	0	1	0	1	3	5	2	0	2	0	0	0	0
14	0	3	2	4	4	4	2	1	2	1	0	0	0	0		44	0	3	1	3	2	2	4	1	0	2	0	1	0	0
15	0	3	4	3	7	4	2	0	1	0	0	0	0	0		45	0	0	0	1	9	2	1	0	1	2	1	0	0	0
16	0	1	4	3	8	9	2	1	0	0	0	0	0	0		46	0	0	1	1	5	4	1	4	2	0	0	0	0	0
17	0	0	2	3	2	2	3	3	0	1	0	0	0	0		47	0	2	4	2	4	2	4	1	1	0	0	0	0	0
18	0	0	1	3	2	6	1	1	0	1	1	0	0	0		48	0	5	2	3	5	1	3	2	3	0	0	0	0	1
19	0	0	2	4	0	6	0	0	0	1	1	0	0	0		49	0	0	3	5	3	3	1	2	0	0	0	0	0	0
20	0	2	6	1	2	5	2	1	0	3	0	0	1	0		50	0	2	4	3	2	1	1	2	0	1	1	0	0	0
21	0	2	0	3	4	0	1	0	1	1	1	1	0	0		51	0	4	2	2	4	1	3	2	0	3	0	0	0	0
22	0	1	0	1	3	2	4	1	0	1	1	0	0	0		52	0	0	1	1	3	1	1	0	0	0	0	0	0	0
23	0	2	0	1	0	2	0	0	0	0	0	0	0	0		53	0	2	1	2	2	0	1	0	0	0	1	0	0	0
24	0	0	0	1	1	1	0	1	1	0	0	0	0	0		54	0	3	2	4	4	4	1	4	1	1	1	0	0	0
25	0	3	5	3	10	4	0	2	0	0	1	0	0	0		55	0	0	2	1	2	1	1	6	3	2	0	1	0	0
26	0	6	1	0	5	2	2	0	1	1	1	0	0	0		56	0	1	1	0	1	6	2	0	2	0	2	1	0	0
27	0	0	4	4	3	1	3	0	2	0	0	0	1	0		57	0	1	0	0	0	2	4	1	1	0	0	0	1	0
28	0	5	3	4	1	2	2	2	0	0	0	0	1	0		58	0	3	2	4	3	5	2	4	1	0	0	0	0	0
29	0	1	2	3	3	2	1	1	0	0	0	0	0	0		59	0	0	2	2	4	5	6	3	2	0	0	0	0	0
30	0	1	3	4	5	3	2	1	2	1	0	0	0	0		60	0	1	5	2	3	6	2	1	0	1	0	0	0	0
3n
	Low E2
	W1															EtOH 1															EtOH 2											W2
5	0	1.33333	0	0	0	0	0	0	0	0	0	0	0	0	0	1.11111	0	0	0	2.10526	0	0	0	0	0	0	0	0	0.858369	0	0	0	0	0	0	0	0	0	0	0	0	0	0	0	0	0	0	0	0
10	6.2963	28.4444	0	0	0	1.49254	0	0	0	0	1.5748	0	1.75439	11.1588	0	12.5926	2.66667	0	4.16667	7.36842	1.49254	12.1739	0	0	0	0	0	96.4912	16.7382	0	12.5926	0	0	3.15789	0	0	0	1.5748	0	10.7296	0	4.81482	0	0	2.10526	2.98508	6.95652	0	0
15	18.8889	23.1111	2.7972	1.04167	0	23.8806	4.34783	0	0	0	2.3622	17.5439	28.0702	18.4549	0	20.7407	11.5556	6.99301	23.9583	44.2105	12.6866	29.5652	4.41176	0	0	1.5748	18.4211	84.2105	18.0257	0	16.6667	2.0979	4.16667	5.26316	6.71642	7.82609	0	5.51181	1.75439	8.15451	0	14.4444	0.699301	21.875	46.3158	18.6567	29.5652	0	0.787402
20	15.1852	9.77778	9.79021	8.33333	20	13.4328	11.3043	4.41176	0	1.25	11.0236	17.5439	22.807	11.588	0	14.4444	10.6667	18.1818	42.7083	46.3158	19.403	26.9565	8.82353	5.17241	0	10.2362	26.3158	57.8947	11.1588	0	7.77778	25.1748	20.8333	38.9474	23.8806	35.6522	0	14.9606	10.5263	7.72532	2.89855	10.7407	6.29371	35.4167	50.5263	21.6418	31.3043	0	10.2362
25	7.77778	9.77778	15.3846	21.875	15.7895	14.9254	23.4783	13.2353	3.44828	1.25	21.2598	14.0351	10.5263	6.86695	0	10.3704	8	18.8811	33.3333	17.8947	26.8657	19.1304	17.6471	10.3448	2.5	8.66142	18.4211	15.7895	10.3004	0	4.44444	15.3846	18.75	16.8421	17.9105	25.2174	5.17241	21.2598	20.1754	6.86695	2.89855	7.03704	11.8881	23.9583	30.5263	24.6269	23.4783	5.17241	14.1732
30	10	6.66667	9.79021	9.375	12.6316	11.194	16.5217	13.2353	13.7931	7.5	17.3228	19.2982	14.0351	10.7296	2.89855	10.7407	6.22222	14.6853	21.875	27.3684	19.403	13.913	23.5294	22.4138	6.25	22.8346	12.2807	15.7895	11.1588	4.34783	5.18518	15.3846	21.875	18.9474	5.22388	22.6087	5.17241	10.2362	12.2807	2.14592	4.34783	4.07407	9.09091	27.0833	26.3158	17.1642	13.913	13.7931	14.9606
35	7.77778	4.88889	10.4895	2.08333	11.579	7.46269	8.69565	7.35294	24.1379	13.75	15.748	4.38596	14.0351	6.86695	11.5942	6.66667	8.44444	16.0839	16.6667	21.0526	11.194	13.913	14.7059	34.4828	13.75	18.1102	16.6667	8.77193	9.44206	10.1449	2.96296	9.79021	13.5417	12.6316	5.22388	14.7826	20.6897	4.72441	9.64912	2.57511	11.5942	5.18518	8.39161	14.5833	22.1053	6.71642	13.0435	15.5172	13.3858
40	4.07407	5.33333	6.29371	8.33333	12.6316	6.71642	11.3043	20.5882	15.5172	13.75	3.14961	10.5263	1.75439	6.00858	10.1449	5.55556	4.88889	9.79021	5.20833	12.6316	8.95522	11.3043	17.6471	20.6897	16.25	17.3228	8.77193	1.75439	8.15451	7.24638	4.44444	6.99301	10.4167	13.6842	7.46269	8.69565	18.9655	12.5984	7.89474	2.57511	13.0435	4.44444	8.39161	15.625	12.6316	14.1791	3.47826	10.3448	8.66142
45	6.66667	2.22222	11.8881	9.375	5.26316	4.47761	5.21739	13.2353	5.17241	15	8.66142	1.75439	1.75439	3.43348	5.7971	3.7037	3.55556	6.29371	8.33333	17.8947	8.20895	6.08696	7.35294	29.3103	10	16.5354	5.26316	3.50877	6.00858	11.5942	3.7037	5.59441	9.375	4.21053	2.98508	4.34783	24.1379	5.51181	10.5263	0.858369	18.8406	3.33333	5.59441	11.4583	9.47368	5.22388	0	13.7931	7.87402
50	4.44444	3.11111	6.29371	6.25	4.21053	5.22388	6.95652	4.41176	1.72414	8.75	3.14961	2.63158	0	4.72103	8.69565	4.81482	1.33333	9.79021	8.33333	2.10526	8.95522	5.21739	7.35294	22.4138	10	10.2362	7.01754	1.75439	6.43777	8.69565	0.740741	2.0979	4.16667	4.21053	2.98508	3.47826	12.069	1.5748	8.77193	0.429185	11.5942	3.33333	4.89511	14.5833	5.26316	5.97015	0	13.7931	2.3622
55	5.18518	1.77778	6.29371	6.25	6.31579	5.22388	4.34783	4.41176	15.5172	16.25	3.93701	1.75439	1.75439	6.00858	13.0435	6.2963	2.22222	9.79021	8.33333	6.31579	6.71642	3.47826	1.47059	22.4138	11.25	12.5984	3.50877	0	5.5794	18.8406	0.37037	4.1958	3.125	4.21053	2.23881	1.73913	10.3448	4.72441	3.50877	1.28755	11.5942	0	2.0979	6.25	3.15789	1.49254	1.73913	27.5862	3.93701
60	4.44444	0.888889	4.89511	7.29167	1.05263	2.23881	5.21739	7.35294	6.89655	7.5	2.3622	5.26316	0	3.43348	8.69565	3.33333	0	11.8881	3.125	6.31579	1.49254	1.73913	8.82353	20.6897	8.75	3.93701	2.63158	3.50877	5.5794	14.4927	0.740741	1.3986	2.08333	2.10526	1.49254	2.6087	10.3448	2.3622	5.26316	0	10.1449	1.85185	2.0979	4.16667	1.05263	0	0	12.069	1.5748
65	2.22222	0.444444	2.7972	5.20833	3.15789	0.746269	1.73913	2.94118	1.72414	1.25	2.3622	2.63158	0	3.43348	7.24638	3.33333	0.888889	7.69231	5.20833	2.10526	1.49254	0	1.47059	8.62069	1.25	6.29921	7.01754	0	4.29185	13.0435	0	3.4965	2.08333	0	0.746269	0	12.069	0	1.75439	0	21.7391	1.85185	4.1958	2.08333	1.05263	0.746269	0	5.17241	0
70	2.22222	1.33333	4.1958	4.16667	1.05263	2.23881	0	1.47059	5.17241	2.5	2.3622	0	0	0.858369	7.24638	2.22222	0	4.1958	4.16667	5.26316	2.23881	0.869565	1.47059	10.3448	5	2.3622	2.63158	0	3.00429	10.1449	0.37037	2.0979	3.125	0	0	0	3.44828	2.3622	2.63158	0	5.7971	1.11111	2.7972	4.16667	1.05263	1.49254	0	3.44828	0
75	2.22222	0	3.4965	2.08333	3.15789	0	0	2.94118	0	2.5	3.14961	0.877193	0	3.00429	4.34783	1.48148	0.444444	1.3986	2.08333	1.05263	2.98508	0.869565	1.47059	5.17241	3.75	2.3622	0.877193	0	1.28755	14.4927	0.37037	0.699301	3.125	0	2.23881	0	8.62069	0	1.75439	0	7.24638	1.48148	0	2.08333	2.10526	0	0	5.17241	0
80	0.740741	0	1.3986	3.125	0	0	0	0	1.72414	1.25	0.787402	0.877193	0	0.429185	2.89855	1.48148	0.888889	1.3986	2.08333	1.05263	0.746269	0	0	1.72414	0	1.5748	0.877193	0	1.28755	8.69565	0	0.699301	2.08333	2.10526	0	0	3.44828	0	0.877193	0	10.1449	0.740741	1.3986	1.04167	0	0	0	6.89655	0
85	0.37037	0	1.3986	1.04167	1.05263	0	0	0	1.72414	2.5	0	0	1.75439	0.858369	2.89855	1.11111	0	2.0979	2.08333	2.10526	0.746269	0	1.47059	5.17241	0	0	2.63158	0	1.28755	14.4927	0.37037	1.3986	0	0	0	0	1.72414	0	2.63158	0	2.89855	0.37037	2.0979	2.08333	0	0	0	0	0
90	0	0	2.0979	0	0	0	0	2.94118	1.72414	0	0	0	0	0.429185	8.69565	0.740741	0	0.699301	1.04167	3.15789	0.746269	0	0	1.72414	1.25	0	2.63158	0	0	10.1449	0	1.3986	0	0	0	0	0	0	1.75439	0	1.44928	0.740741	0	0	0	0	0	3.44828	0
95	0.740741	0.444444	0	2.08333	1.05263	0	0	0	0	0	0	0	0	0.429185	1.44928	0.740741	0	0.699301	3.125	0	1.49254	1.73913	0	5.17241	1.25	0	0.877193	0	0	7.24638	0.740741	0	0	0	0	0	0	0	1.75439	0	5.7971	0	1.3986	0	0	0	0	0	0
100	0.740741	0.444444	0.699301	2.08333	1.05263	0.746269	0.869565	1.47059	1.72414	5	0.787402	0.877193	1.75439	0.429185	4.34783	0	0	1.3986	0	0	0	0	2.94118	0	1.25	0	1.75439	0	0.858369	5.7971	0	0	0	0	0	0	0	0	0	0	0	0	2.7972	0	0	0	0	0	0
105																0	0	2.0979	1.04167	0	0	0	0	0	1.25	0	1.75439	0	1.28755	1.44928	0	1.3986	0	0	0	0	0	0	1.75439	0	0	0	0	0	0	0	0	0	0
110																0	0	0.699301	0	0	0	0	0	0	2.5	0	0	0	0	4.34783	0	0	0	0	0	0	1.72414	0	0	0	2.89855	0	0	2.08333	0	0	0	0	0
115																0	0	0	0	0	0	0	0	0	0	0	2.63158	0	0	0	0	0	0	0	0	0	3.44828	0	0	0	0	0	0	0	0	0	0	0	0
120																0	0	1.3986	0	0	0	0	0	0	0	0	0.877193	0	0	0
125																0	0	0	2.08333	0	0	0	0	0	0	0	0	0	0	0
	High E2
	W1															EtOH 1															EtOH 2										W2
5	0	0	0	0	0	0	0	0	0	0	0	0	0	0	0	0	0	0	0	0	0	0	0	0	0	1.51515	0	0	0	0	0	0	0	0	0	0	0	8.33333	0	0	0	0	0	0	0	0	0	10.6061	0
10	6.06061	1.48148	0	0	1.92308	0	0	0	0	0	7.57576	9.67742	9.39597	0	0	0	1.48148	0	9.09091	1.92308	0	0	0	0	0	31.8182	0	0	0	0	0	0	2.0202	0	0	0	0	25.7576	0	0	0	0	5.05051	0	0	0	0	46.2121	0.60241
15	27.8788	6.66667	2.7027	15.1515	11.0577	0	0	0	0	0	21.9697	15.3226	19.4631	0	0	6.66667	5.18518	1.35135	45.4545	10.0961	0	0	0	0	0	19.697	0.806452	10.0671	0	0	1.48148	2.7027	18.1818	0	0	0	0	13.6364	0.60241	0	5.92593	6.75676	40.404	0	0	2.08333	0	14.3939	0.60241
20	18.7879	10.3704	10.8108	22.2222	13.4615	6.66667	0	0	0	0	15.9091	23.3871	22.8188	0	0	10.9091	13.3333	14.8649	33.3333	16.8269	2.22222	0	0	0	0	14.3939	7.25807	19.4631	1.20482	0	20.7407	16.2162	38.3838	0	0	0	1.40845	6.06061	10.241	0	20	44.5946	37.3737	0	0	25	1.40845	16.6667	6.0241
25	12.7273	19.2593	12.1622	21.2121	13.9423	18.8889	0	3.44828	4.16667	1.40845	12.1212	10.4839	12.7517	3.01205	0	12.7273	21.4815	22.973	32.3232	12.9808	3.33333	0	3.44828	0	1.40845	10.6061	5.64516	14.7651	9.63855	0	17.037	22.973	20.202	2.08333	0	4.16667	5.6338	2.27273	5.42169	0	17.037	31.0811	18.1818	2.08333	3.44828	66.6667	0	9.84849	4.81928
30	13.9394	16.2963	17.5676	10.101	10.0961	16.6667	0	6.89655	10.4167	12.6761	8.33333	8.06452	6.71141	7.83132	0	13.3333	10.3704	35.1351	24.2424	8.17308	7.77778	2.08333	0	0	4.22535	16.6667	8.06452	7.38255	11.4458	0	20	27.027	13.1313	2.08333	3.44828	2.08333	4.22535	0.757576	4.21687	1.75439	12.5926	29.7297	19.1919	2.08333	0	58.3333	2.8169	3.78788	10.8434
35	3.63636	8.14815	12.1622	11.1111	9.61538	8.88889	10.4167	6.89655	14.5833	7.04225	8.33333	5.64516	5.36913	8.43374	28.0702	6.66667	7.40741	17.5676	21.2121	13.4615	10	2.08333	10.3448	16.6667	14.0845	5.30303	4.83871	6.71141	10.8434	3.50877	10.3704	16.2162	10.101	0	3.44828	18.75	12.6761	0.757576	11.4458	0	7.40741	10.8108	14.1414	4.16667	3.44828	20.8333	0	3.78788	6.62651
40	4.84849	8.88889	9.45946	4.0404	7.21154	7.77778	8.33333	0	10.4167	14.0845	6.81818	8.06452	5.36913	7.22892	26.3158	6.66667	10.3704	24.3243	12.1212	6.73077	7.77778	18.75	34.4828	12.5	12.6761	4.54545	10.4839	5.36913	16.8675	3.50877	9.62963	8.10811	5.05051	12.5	17.2414	6.25	7.04225	0	10.8434	3.50877	5.18518	14.8649	7.07071	22.9167	13.7931	31.25	8.4507	4.54545	5.42169
45	1.21212	3.7037	6.75676	5.05051	8.65385	7.77778	22.9167	17.2414	10.4167	15.493	4.54545	4.03226	2.01342	9.03614	10.5263	0.606061	7.40741	6.75676	13.1313	6.25	5.55556	27.0833	44.8276	16.6667	12.6761	6.06061	3.22581	2.68456	12.6506	3.50877	6.66667	6.75676	5.05051	18.75	10.3448	6.25	7.04225	0	4.81928	8.77193	9.62963	12.1622	4.0404	20.8333	17.2414	20.8333	14.0845	1.51515	10.241
50	2.42424	2.96296	4.05405	3.0303	7.21154	5.55556	6.25	24.1379	10.4167	7.04225	5.30303	2.41935	3.3557	15.0602	8.77193	4.24242	4.44444	16.2162	12.1212	6.25	8.88889	25	17.2414	14.5833	19.7183	0	8.06452	2.68456	12.0482	5.26316	5.92593	5.40541	6.06061	12.5	24.1379	10.4167	5.6338	0	6.0241	12.2807	6.66667	10.8108	4.0404	29.1667	10.3448	14.5833	12.6761	0	5.42169
55	1.81818	3.7037	4.05405	0	6.25	5.55556	12.5	13.7931	8.33333	14.0845	4.54545	3.22581	4.02685	7.83132	5.26316	3.0303	4.44444	5.40541	3.0303	6.73077	6.66667	27.0833	34.4828	18.75	9.85915	3.78788	4.83871	2.68456	10.241	12.2807	6.66667	4.05405	3.0303	16.6667	6.89655	6.25	8.4507	0	9.03614	3.50877	7.40741	8.10811	3.0303	27.0833	41.3793	6.25	14.0845	2.27273	7.22892
60	2.42424	2.96296	1.35135	3.0303	2.88462	8.88889	10.4167	6.89655	2.08333	0	1.51515	2.41935	0.671141	9.63855	1.75439	1.81818	3.7037	10.8108	6.06061	4.80769	10	31.25	44.8276	22.9167	12.6761	0	4.03226	2.68456	11.4458	8.77193	2.96296	10.8108	2.0202	8.33333	13.7931	6.25	0	0	1.20482	7.01754	4.44444	8.10811	5.05051	29.1667	24.1379	0	5.6338	0	5.42169
65	1.21212	2.22222	5.40541	1.0101	3.36538	6.66667	6.25	3.44828	4.16667	2.8169	2.27273	1.6129	4.02685	5.42169	7.01754	2.42424	1.48148	16.2162	4.0404	2.88462	5.55556	14.5833	17.2414	6.25	8.4507	3.78788	3.22581	1.34228	10.241	7.01754	4.44444	5.40541	0	4.16667	3.44828	6.25	5.6338	1.51515	3.61446	8.77193	2.22222	2.7027	5.05051	14.5833	20.6897	0	2.8169	0	2.40964
70	0	2.96296	4.05405	1.0101	0.961538	2.22222	8.33333	0	8.33333	4.22535	0	0.806452	0	8.43374	1.75439	0	4.44444	6.75676	5.05051	1.44231	2.22222	25	44.8276	12.5	14.0845	0	3.22581	0	9.03614	3.50877	1.48148	4.05405	0	6.25	3.44828	4.16667	0	0	3.01205	7.01754	0	1.35135	1.0101	22.9167	34.4828	0	2.8169	0	2.40964
75	0.606061	2.22222	5.40541	0	1.92308	2.22222	8.33333	6.89655	2.08333	7.04225	0	0	0	6.62651	3.50877	0.606061	0.740741	8.10811	2.0202	2.40385	7.77778	2.08333	41.3793	10.4167	9.85915	1.51515	2.41935	0	6.62651	7.01754	2.96296	0	0	0	6.89655	0	1.40845	0	3.01205	8.77193	0.740741	4.05405	3.0303	10.4167	20.6897	0	8.4507	0	0.60241
80	0.606061	2.96296	0	1.0101	0.480769	0	2.08333	3.44828	6.25	5.6338	0	0.806452	0.671141	3.61446	1.75439	1.21212	0.740741	2.7027	1.0101	1.44231	2.22222	12.5	13.7931	12.5	8.4507	0	0.806452	0	3.61446	0	2.22222	2.7027	0	4.16667	6.89655	2.08333	1.40845	0	0	3.50877	1.48148	0	0	10.4167	10.3448	0	4.22535	0	1.20482
85	0.606061	0.740741	2.7027	0	0.480769	1.11111	0	0	6.25	0	0	0.806452	1.34228	3.01205	0	1.21212	0.740741	0	1.0101	0	2.22222	8.33333	27.5862	10.4167	5.6338	0	3.22581	0	0.60241	7.01754	0	0	0	2.08333	3.44828	2.08333	2.8169	0	0	1.75439	0.740741	0	2.0202	0	34.4828	0	2.8169	0	0
90	0.606061	1.48148	0	1.0101	0	0	2.08333	3.44828	0	2.8169	0	0.806452	0.671141	1.80723	0	0	1.48148	0	0	0	0	2.08333	17.2414	6.25	4.22535	0	0.806452	0.671141	3.01205	0	0	0	0	0	3.44828	4.16667	1.40845	0	0	7.01754	0.740741	0	0	2.08333	10.3448	0	2.8169	0	0
95	0	0	0	0	0	0	0	0	0	4.22535	0	0.806452	0	1.20482	0	0	0	1.35135	2.0202	1.44231	0	8.33333	10.3448	6.25	1.40845	0	0.806452	0.671141	0	0	0	0	0	0	3.44828	0	5.6338	0	0	0	0	2.7027	0	6.25	13.7931	0	2.8169	0	0
100	0.606061	2.96296	1.35135	1.0101	0.480769	1.11111	2.08333	3.44828	2.08333	1.40845	0.757576	1.6129	1.34228	1.80723	5.26316	0	0	1.35135	0	0.961538	2.22222	0	10.3448	4.16667	0	0	0.806452	1.34228	0	0	2.22222	0	0	4.16667	0	0	0	0	0	3.50877	0	0	0	2.08333	6.89655	0	1.40845	0	0
105																1.21212	0	0	0	0	0	2.08333	20.6897	4.16667	1.40845	0	1.6129	0	0.60241	3.50877	0	0	0	0	0	0	0	0	0	3.50877	0	0	0	2.08333	0	0	1.40845	0	0
110																0	0	0	0	0	0	4.16667	0	2.08333	0	0	0	0	1.20482	0	0	0	0	0	6.89655	0	0	0	0	0	0	0	0	4.16667	3.44828	0	0	0	0
115																0	0	2.7027	0	0	0	4.16667	6.89655	0	1.40845	0	0	0	0	0	0	0	0	0	10.3448	0	0	0	0	0	0	0	0	0	3.44828	0	2.8169	0	0
120																0	0	0	0	0	0	0	0	4.16667	0	0	0	0	0	0											0	0	0	2.08333	0	0	0	0	0
125																0	0	0	0	0	0	0	6.89655	0	2.8169	0	0	0	0	0											0	0	0	0	6.89655	0	0	0	0
3o
	Low E2
	EtOH 2																W2
	0.5	1	1.5	2	2.5	3	3.5	4	4.5	5	5.5	6	6.5	7			0.5	1	1.5	2	2.5	3	3.5	4	4.5	5	5.5	6	6.5	7
1	0	0	3	4	1	1	0	0	0	1	0	0	0	0		1	0	0	0	0	2	1	2	0	2	0	2	0	0	0
2	0	0	0	2	1	0	3	1	1	0	0	0	0	0		2	0	0	2	1	1	0	1	2	1	0	2	0	0	0
3	0	2	3	1	1	3	0	0	0	0	1	0	0	0		3	0	0	1	0	1	2	1	1	1	0	1	0	0	0
4	0	0	1	1	3	1	1	1	1	0	0	0	0	0		4	0	0	1	1	1	0	2	2	1	1	0	0	0	0
5	0	0	0	2	1	1	1	0	1	0	1	1	0	0		5	0	0	2	2	3	0	0	0	0	0	0	0	0	0
6	0	0	1	1	0	1	0	0	0	1	0	0	0	0		6	0	0	1	1	1	1	3	1	0	0	0	0	0	0
7	0	0	0	1	1	2	0	1	0	1	0	0	0	0		7	0	0	1	3	3	1	0	1	1	0	0	0	0	0
8	0	0	0	1	1	0	0	0	0	0	0	0	0	0		8	0	0	1	3	1	0	2	1	1	0	0	0	0	0
9	0	0	0	0	0	0	0	0	0	0	0	0	0	0		9	0	0	0	3	2	3	0	0	0	0	0	0	0	0
10	0	0	0	1	0	1	0	1	0	0	0	0	0	0		10	0	0	0	2	0	1	0	0	0	0	0	0	0	0
11	0	0	0	0	1	2	2	0	1	0	0	0	0	0		11	0	0	0	3	3	1	3	1	0	0	0	0	0	0
12	0	0	0	0	2	0	0	0	0	0	0	0	0	0		12	0	0	0	2	1	3	0	0	0	0	0	0	0	0
13	0	0	1	2	1	2	1	0	1	0	0	0	0	0		13	0	0	1	1	2	2	2	2	0	0	0	0	0	0
14	0	0	1	3	1	4	0	1	1	0	0	0	0	0		14	0	0	0	1	1	3	0	2	0	0	0	0	0	0
15	0	0	0	3	2	2	0	1	0	0	1	0	0	0		15	0	0	1	1	0	0	1	1	0	0	0	0	0	0
16	0	1	3	4	3	2	0	1	2	0	1	0	0	0		16	0	0	0	2	0	0	0	0	0	0	0	0	0	0
17	0	2	1	0	1	1	1	1	3	0	0	0	0	0		17	0	0	0	1	0	0	0	0	0	0	0	0	0	0
18	0	0	0	0	1	2	0	0	0	0	0	0	0	0		18	0	0	2	0	1	1	1	0	0	0	1	0	0	0
19	0	0	1	1	0	0	0	0	1	0	0	0	0	0		19	0	0	0	0	1	0	0	0	1	0	0	0	0	0
20	0	0	1	0	1	1	1	0	1	0	1	0	0	0		20	0	0	0	0	1	1	1	2	0	0	0	0	1	0
21	0	0	0	0	1	1	1	1	1	0	0	0	0	0		21	0	0	1	1	0	2	0	2	1	0	0	0	0	0
22	0	0	0	1	0	0	1	1	0	0	0	0	0	0		22	0	0	1	2	3	1	1	2	1	1	1	0	0	0
23	0	0	0	1	0	0	2	0	0	0	0	0	0	0		23	0	0	0	2	2	1	0	1	0	0	0	0	0	0
24	0	0	1	1	1	1	0	0	0	0	1	0	0	0		24	0	0	0	0	1	1	0	0	0	0	0	0	0	0
25	0	0	0	0	0	1	0	0	0	0	0	0	0	0		25	0	0	0	0	1	1	0	1	0	0	0	0	0	0
26	0	0	2	1	0	2	1	0	0	0	0	0	0	0		26	0	0	0	0	1	1	1	0	1	0	0	0	0	0
27	0	0	1	2	1	3	2	0	0	0	0	0	0	0		27	0	0	0	1	1	0	0	1	0	0	0	0	0	0
28	0	0	1	3	1	0	1	2	1	1	1	0	0	0		28	0	0	0	0	1	1	0	0	0	0	0	0	0	0
29	0	0	1	0	0	4	0	1	0	0	1	0	0	0		29	0	0	0	0	0	0	0	0	0	0	0	0	0	0
30	0	0	2	0	0	0	0	1	0	0	0	0	0	0		30	0	0	0	0	0	0	0	0	0	0	0	0	0	0
	High E2
	EtOH 2																W2
	0.5	1	1.5	2	2.5	3	3.5	4	4.5	5	5.5	6	6.5	7			0.5	1	1.5	2	2.5	3	3.5	4	4.5	5	5.5	6	6.5	7
1	0	0	0	0	2	2	3	0	0	1	1	0	0	0		31	0	0	3	8	1	2	3	4	0	2	1	1	0	0
2	0	0	0	1	2	0	0	0	0	0	0	0	0	0		32	0	0	2	4	4	9	7	3	1	2	4	0	1	1
3	0	0	0	0	2	1	0	0	0	0	0	0	0	0		33	0	0	2	3	4	6	6	5	2	0	1	0	0	0
4	0	0	0	1	3	1	0	0	0	0	0	0	0	0		34	0	0	0	1	5	1	2	3	2	0	0	0	0	0
5	0	0	0	0	1	0	0	1	0	0	0	0	0	0		35	0	0	3	1	3	1	2	1	1	0	1	2	0	0
6	0	0	1	0	1	0	0	0	0	0	0	0	0	0		36	0	0	1	1	2	2	4	1	0	1	0	1	0	0
7	0	0	0	1	0	1	2	0	0	0	1	0	0	0		37	0	0	2	2	1	2	1	0	1	0	1	0	0	0
8	0	0	0	1	4	2	2	1	1	0	0	0	0	0		38	0	0	2	1	0	3	0	1	2	0	1	0	0	0
9	0	0	1	1	1	3	1	1	0	0	0	0	0	0		39	0	0	3	3	0	4	0	2	0	0	0	0	0	0
10	0	0	0	1	0	1	1	0	1	0	0	0	0	0		40	0	0	0	1	4	4	3	1	0	0	0	0	0	0
11	0	0	0	0	1	1	2	1	1	0	0	2	1	0		41	0	0	2	0	3	0	0	1	0	0	0	0	0	0
12	0	0	0	0	1	1	1	1	1	1	1	0	0	0		42	0	0	1	1	1	2	1	2	2	0	0	0	0	0
13	0	0	1	0	2	2	1	1	0	0	0	1	0	0		43	0	0	0	2	0	1	0	0	0	1	0	0	0	0
14	0	0	0	0	0	2	1	0	0	0	0	0	0	0		44	0	0	2	3	8	2	1	0	0	1	0	0	0	1
15	0	0	1	0	3	0	0	0	0	0	0	0	0	0		45	0	0	2	0	0	3	1	0	0	2	0	0	1	0
16	0	0	0	0	1	3	0	0	0	0	0	0	0	0		46	0	0	0	2	0	2	2	2	1	2	2	1	0	0
17	0	0	0	0	2	1	1	1	0	0	0	0	0	0		47	0	0	0	1	0	2	2	3	1	0	0	0	0	0
18	0	0	1	2	2	2	0	0	0	1	0	1	0	0		48	0	0	1	0	2	0	2	1	0	0	0	1	1	1
19	0	0	1	0	0	1	0	1	0	0	1	0	0	0		49	0	0	0	0	0	2	0	2	0	0	0	0	0	0
20	0	0	0	0	1	1	0	0	1	0	0	0	0	0		50	0	0	2	0	1	1	0	0	0	0	0	0	0	0
21	0	0	0	2	0	2	2	2	0	0	0	0	0	0		51	0	0	2	1	0	0	1	0	0	0	0	0	0	0
22	0	0	0	0	1	1	0	0	1	0	1	0	0	0		52	0	0	2	0	3	1	1	1	0	0	0	0	0	0
23	0	0	0	0	3	1	0	1	0	0	0	0	0	0		53	0	0	2	1	1	1	1	0	0	1	0	0	0	0
24	0	0	0	0	2	1	1	0	0	1	0	0	0	0		54	0	0	2	0	2	3	1	1	3	0	0	1	0	0
25	0	0	0	0	0	0	0	1	0	0	0	0	0	0		55	0	1	1	0	1	1	1	0	1	1	0	0	0	0
26	0	0	0	0	2	0	0	0	0	0	0	0	0	0		56	0	0	1	1	2	2	0	0	0	0	0	0	0	0
27	0	0	0	1	1	1	2	1	0	0	0	0	2	0		57	0	1	3	2	5	1	2	0	0	2	1	0	0	0
28	0	0	1	2	2	3	1	2	3	0	1	0	0	0		58	0	1	2	2	1	1	2	2	1	1	1	0	0	0
29	0	0	0	0	2	0	1	1	0	0	0	0	0	0		59	0	0	1	1	1	0	3	1	1	0	0	0	0	0
30	0	0	1	0	0	2	1	0	0	0	0	2	0	0		60	0	0	1	1	4	3	2	1	0	0	1	0	0	0
3p
	Low E2
	W1															EtOH 1															EtOH 2															W2
5	0	1.33333	0	0	0	0	0	0	0	0	0	0	0	0	0	1.11111	0	0	0	2.10526	0	0	0	0	0	0	0	0	0.858369	0	0		0	0	0	0	0		0		0	0		0	0	0		0	0
10	6.2963	28.4444	0	0	0	1.49254	0	0	0	0	1.5748	0	1.75439	11.1588	0	12.5926	2.66667	0	4.16667	7.36842	1.49254	12.1739	0	0	0	0	0	96.4912	16.7382	0	12.5926		0	0	3.15789	0	0		0		1.5748	0		10.7296	0	4.81482		0	0
15	18.8889	23.1111	2.7972	1.04167	0	23.8806	4.34783	0	0	0	2.3622	17.5439	28.0702	18.4549	0	20.7407	11.5556	6.99301	23.9583	44.2105	12.6866	29.5652	4.41176	0	0	1.5748	18.4211	84.2105	18.0257	0	16.6667		2.0979	4.16667	5.26316	6.71642	7.82609		0		5.51181	1.75439		8.15451	0	14.4444		0.699301	21.875
20	15.1852	9.77778	9.79021	8.33333	20	13.4328	11.3043	4.41176	0	1.25	11.0236	17.5439	22.807	11.588	0	14.4444	10.6667	18.1818	42.7083	46.3158	19.403	26.9565	8.82353	5.17241	0	10.2362	26.3158	57.8947	11.1588	0	7.77778		25.1748	20.8333	38.9474	23.8806	35.6522		0		14.9606	10.5263		7.72532	2.89855	10.7407		6.29371	35.4167
25	7.77778	9.77778	15.3846	21.875	15.7895	14.9254	23.4783	13.2353	3.44828	1.25	21.2598	14.0351	10.5263	6.86695	0	10.3704	8	18.8811	33.3333	17.8947	26.8657	19.1304	17.6471	10.3448	2.5	8.66142	18.4211	15.7895	10.3004	0	4.44444		15.3846	18.75	16.8421	17.9105	25.2174		5.17241		21.2598	20.1754		6.86695	2.89855	7.03704		11.8881	23.9583
30	10	6.66667	9.79021	9.375	12.6316	11.194	16.5217	13.2353	13.7931	7.5	17.3228	19.2982	14.0351	10.7296	2.89855	10.7407	6.22222	14.6853	21.875	27.3684	19.403	13.913	23.5294	22.4138	6.25	22.8346	12.2807	15.7895	11.1588	4.34783	5.18518		15.3846	21.875	18.9474	5.22388	22.6087		5.17241		10.2362	12.2807		2.14592	4.34783	4.07407		9.09091	27.0833
35	7.77778	4.88889	10.4895	2.08333	11.579	7.46269	8.69565	7.35294	24.1379	13.75	15.748	4.38596	14.0351	6.86695	11.5942	6.66667	8.44444	16.0839	16.6667	21.0526	11.194	13.913	14.7059	34.4828	13.75	18.1102	16.6667	8.77193	9.44206	10.1449	2.96296		9.79021	13.5417	12.6316	5.22388	14.7826		20.6897		4.72441	9.64912		2.57511	11.5942	5.18518		8.39161	14.5833
40	4.07407	5.33333	6.29371	8.33333	12.6316	6.71642	11.3043	20.5882	15.5172	13.75	3.14961	10.5263	1.75439	6.00858	10.1449	5.55556	4.88889	9.79021	5.20833	12.6316	8.95522	11.3043	17.6471	20.6897	16.25	17.3228	8.77193	1.75439	8.15451	7.24638	4.44444		6.99301	10.4167	13.6842	7.46269	8.69565		18.9655		12.5984	7.89474		2.57511	13.0435	4.44444		8.39161	15.625
45	6.66667	2.22222	11.8881	9.375	5.26316	4.47761	5.21739	13.2353	5.17241	15	8.66142	1.75439	1.75439	3.43348	5.7971	3.7037	3.55556	6.29371	8.33333	17.8947	8.20895	6.08696	7.35294	29.3103	10	16.5354	5.26316	3.50877	6.00858	11.5942	3.7037		5.59441	9.375	4.21053	2.98508	4.34783		24.1379		5.51181	10.5263		0.858369	18.8406	3.33333		5.59441	11.4583
50	4.44444	3.11111	6.29371	6.25	4.21053	5.22388	6.95652	4.41176	1.72414	8.75	3.14961	2.63158	0	4.72103	8.69565	4.81482	1.33333	9.79021	8.33333	2.10526	8.95522	5.21739	7.35294	22.4138	10	10.2362	7.01754	1.75439	6.43777	8.69565	0.740741		2.0979	4.16667	4.21053	2.98508	3.47826		12.069		1.5748	8.77193		0.429185	11.5942	3.33333		4.89511	14.5833
55	5.18518	1.77778	6.29371	6.25	6.31579	5.22388	4.34783	4.41176	15.5172	16.25	3.93701	1.75439	1.75439	6.00858	13.0435	6.2963	2.22222	9.79021	8.33333	6.31579	6.71642	3.47826	1.47059	22.4138	11.25	12.5984	3.50877	0	5.5794	18.8406	0.37037		4.1958	3.125	4.21053	2.23881	1.73913		10.3448		4.72441	3.50877		1.28755	11.5942	0		2.0979	6.25
60	4.44444	0.888889	4.89511	7.29167	1.05263	2.23881	5.21739	7.35294	6.89655	7.5	2.3622	5.26316	0	3.43348	8.69565	3.33333	0	11.8881	3.125	6.31579	1.49254	1.73913	8.82353	20.6897	8.75	3.93701	2.63158	3.50877	5.5794	14.4927	0.740741		1.3986	2.08333	2.10526	1.49254	2.6087		10.3448		2.3622	5.26316		0	10.1449	1.85185		2.0979	4.16667
65	2.22222	0.444444	2.7972	5.20833	3.15789	0.746269	1.73913	2.94118	1.72414	1.25	2.3622	2.63158	0	3.43348	7.24638	3.33333	0.888889	7.69231	5.20833	2.10526	1.49254	0	1.47059	8.62069	1.25	6.29921	7.01754	0	4.29185	13.0435	0		3.4965	2.08333	0	0.746269	0		12.069		0	1.75439		0	21.7391	1.85185		4.1958	2.08333
70	2.22222	1.33333	4.1958	4.16667	1.05263	2.23881	0	1.47059	5.17241	2.5	2.3622	0	0	0.858369	7.24638	2.22222	0	4.1958	4.16667	5.26316	2.23881	0.869565	1.47059	10.3448	5	2.3622	2.63158	0	3.00429	10.1449	0.37037		2.0979	3.125	0	0	0		3.44828		2.3622	2.63158		0	5.7971	1.11111		2.7972	4.16667
75	2.22222	0	3.4965	2.08333	3.15789	0	0	2.94118	0	2.5	3.14961	0.877193	0	3.00429	4.34783	1.48148	0.444444	1.3986	2.08333	1.05263	2.98508	0.869565	1.47059	5.17241	3.75	2.3622	0.877193	0	1.28755	14.4927	0.37037		0.699301	3.125	0	2.23881	0		8.62069		0	1.75439		0	7.24638	1.48148		0	2.08333
80	0.740741	0	1.3986	3.125	0	0	0	0	1.72414	1.25	0.787402	0.877193	0	0.429185	2.89855	1.48148	0.888889	1.3986	2.08333	1.05263	0.746269	0	0	1.72414	0	1.5748	0.877193	0	1.28755	8.69565	0		0.699301	2.08333	2.10526	0	0		3.44828		0	0.877193		0	10.1449	0.740741		1.3986	1.04167
85	0.37037	0	1.3986	1.04167	1.05263	0	0	0	1.72414	2.5	0	0	1.75439	0.858369	2.89855	1.11111	0	2.0979	2.08333	2.10526	0.746269	0	1.47059	5.17241	0	0	2.63158	0	1.28755	14.4927	0.37037		1.3986	0	0	0	0		1.72414		0	2.63158		0	2.89855	0.37037		2.0979	2.08333
90	0	0	2.0979	0	0	0	0	2.94118	1.72414	0	0	0	0	0.429185	8.69565	0.740741	0	0.699301	1.04167	3.15789	0.746269	0	0	1.72414	1.25	0	2.63158	0	0	10.1449	0		1.3986	0	0	0	0		0		0	1.75439		0	1.44928	0.740741		0	0
95	0.740741	0.444444	0	2.08333	1.05263	0	0	0	0	0	0	0	0	0.429185	1.44928	0.740741	0	0.699301	3.125	0	1.49254	1.73913	0	5.17241	1.25	0	0.877193	0	0	7.24638	0.740741		0	0	0	0	0		0		0	1.75439		0	5.7971	0		1.3986	0
100	0.740741	0.444444	0.699301	2.08333	1.05263	0.746269	0.869565	1.47059	1.72414	5	0.787402	0.877193	1.75439	0.429185	4.34783	0	0	1.3986	0	0	0	0	2.94118	0	1.25	0	1.75439	0	0.858369	5.7971	0		0	0	0	0	0		0		0	0		0	0	0		2.7972	0
105																0	0	2.0979	1.04167	0	0	0	0	0	1.25	0	1.75439	0	1.28755	1.44928	0		1.3986	0	0	0	0		0		0	1.75439		0	0	0		0	0
110																0	0	0.699301	0	0	0	0	0	0	2.5	0	0	0	0	4.34783	0		0	0	0	0	0		1.72414		0	0		0	2.89855	0		0	2.08333
115																0	0	0	0	0	0	0	0	0	0	0	2.63158	0	0	0	0		0	0	0	0	0		3.44828		0	0		0	0	0		0	0
120																0	0	1.3986	0	0	0	0	0	0	0	0	0.877193	0	0	0
125																0	0	0	2.08333	0	0	0	0	0	0	0	0	0	0	0
	High E2
	W1															EtOH 1															EtOH 2										W2
5	0	0	0	0	0	0	0	0	0	0	0	0	0	0	0	0	0	0	0	0	0	0	0	0	0	1.51515	0	0	0	0	0	0	0	0	0	0	0	8.33333	0	0	0	0	0	0	0	0	0	10.6061	0
10	6.06061	1.48148	0	0	1.92308	0	0	0	0	0	7.57576	9.67742	9.39597	0	0	0	1.48148	0	9.09091	1.92308	0	0	0	0	0	31.8182	0	0	0	0	0	0	2.0202	0	0	0	0	25.7576	0	0	0	0	5.05051	0	0	0	0	46.2121	0.60241
15	27.8788	6.66667	2.7027	15.1515	11.0577	0	0	0	0	0	21.9697	15.3226	19.4631	0	0	6.66667	5.18518	1.35135	45.4545	10.0961	0	0	0	0	0	19.697	0.806452	10.0671	0	0	1.48148	2.7027	18.1818	0	0	0	0	13.6364	0.60241	0	5.92593	6.75676	40.404	0	0	2.08333	0	14.3939	0.60241
20	18.7879	10.3704	10.8108	22.2222	13.4615	6.66667	0	0	0	0	15.9091	23.3871	22.8188	0	0	10.9091	13.3333	14.8649	33.3333	16.8269	2.22222	0	0	0	0	14.3939	7.25807	19.4631	1.20482	0	20.7407	16.2162	38.3838	0	0	0	1.40845	6.06061	10.241	0	20	44.5946	37.3737	0	0	25	1.40845	16.6667	6.0241
25	12.7273	19.2593	12.1622	21.2121	13.9423	18.8889	0	3.44828	4.16667	1.40845	12.1212	10.4839	12.7517	3.01205	0	12.7273	21.4815	22.973	32.3232	12.9808	3.33333	0	3.44828	0	1.40845	10.6061	5.64516	14.7651	9.63855	0	17.037	22.973	20.202	2.08333	0	4.16667	5.6338	2.27273	5.42169	0	17.037	31.0811	18.1818	2.08333	3.44828	66.6667	0	9.84849	4.81928
30	13.9394	16.2963	17.5676	10.101	10.0961	16.6667	0	6.89655	10.4167	12.6761	8.33333	8.06452	6.71141	7.83132	0	13.3333	10.3704	35.1351	24.2424	8.17308	7.77778	2.08333	0	0	4.22535	16.6667	8.06452	7.38255	11.4458	0	20	27.027	13.1313	2.08333	3.44828	2.08333	4.22535	0.757576	4.21687	1.75439	12.5926	29.7297	19.1919	2.08333	0	58.3333	2.8169	3.78788	10.8434
35	3.63636	8.14815	12.1622	11.1111	9.61538	8.88889	10.4167	6.89655	14.5833	7.04225	8.33333	5.64516	5.36913	8.43374	28.0702	6.66667	7.40741	17.5676	21.2121	13.4615	10	2.08333	10.3448	16.6667	14.0845	5.30303	4.83871	6.71141	10.8434	3.50877	10.3704	16.2162	10.101	0	3.44828	18.75	12.6761	0.757576	11.4458	0	7.40741	10.8108	14.1414	4.16667	3.44828	20.8333	0	3.78788	6.62651
40	4.84849	8.88889	9.45946	4.0404	7.21154	7.77778	8.33333	0	10.4167	14.0845	6.81818	8.06452	5.36913	7.22892	26.3158	6.66667	10.3704	24.3243	12.1212	6.73077	7.77778	18.75	34.4828	12.5	12.6761	4.54545	10.4839	5.36913	16.8675	3.50877	9.62963	8.10811	5.05051	12.5	17.2414	6.25	7.04225	0	10.8434	3.50877	5.18518	14.8649	7.07071	22.9167	13.7931	31.25	8.4507	4.54545	5.42169
45	1.21212	3.7037	6.75676	5.05051	8.65385	7.77778	22.9167	17.2414	10.4167	15.493	4.54545	4.03226	2.01342	9.03614	10.5263	0.606061	7.40741	6.75676	13.1313	6.25	5.55556	27.0833	44.8276	16.6667	12.6761	6.06061	3.22581	2.68456	12.6506	3.50877	6.66667	6.75676	5.05051	18.75	10.3448	6.25	7.04225	0	4.81928	8.77193	9.62963	12.1622	4.0404	20.8333	17.2414	20.8333	14.0845	1.51515	10.241
50	2.42424	2.96296	4.05405	3.0303	7.21154	5.55556	6.25	24.1379	10.4167	7.04225	5.30303	2.41935	3.3557	15.0602	8.77193	4.24242	4.44444	16.2162	12.1212	6.25	8.88889	25	17.2414	14.5833	19.7183	0	8.06452	2.68456	12.0482	5.26316	5.92593	5.40541	6.06061	12.5	24.1379	10.4167	5.6338	0	6.0241	12.2807	6.66667	10.8108	4.0404	29.1667	10.3448	14.5833	12.6761	0	5.42169
55	1.81818	3.7037	4.05405	0	6.25	5.55556	12.5	13.7931	8.33333	14.0845	4.54545	3.22581	4.02685	7.83132	5.26316	3.0303	4.44444	5.40541	3.0303	6.73077	6.66667	27.0833	34.4828	18.75	9.85915	3.78788	4.83871	2.68456	10.241	12.2807	6.66667	4.05405	3.0303	16.6667	6.89655	6.25	8.4507	0	9.03614	3.50877	7.40741	8.10811	3.0303	27.0833	41.3793	6.25	14.0845	2.27273	7.22892
60	2.42424	2.96296	1.35135	3.0303	2.88462	8.88889	10.4167	6.89655	2.08333	0	1.51515	2.41935	0.671141	9.63855	1.75439	1.81818	3.7037	10.8108	6.06061	4.80769	10	31.25	44.8276	22.9167	12.6761	0	4.03226	2.68456	11.4458	8.77193	2.96296	10.8108	2.0202	8.33333	13.7931	6.25	0	0	1.20482	7.01754	4.44444	8.10811	5.05051	29.1667	24.1379	0	5.6338	0	5.42169
65	1.21212	2.22222	5.40541	1.0101	3.36538	6.66667	6.25	3.44828	4.16667	2.8169	2.27273	1.6129	4.02685	5.42169	7.01754	2.42424	1.48148	16.2162	4.0404	2.88462	5.55556	14.5833	17.2414	6.25	8.4507	3.78788	3.22581	1.34228	10.241	7.01754	4.44444	5.40541	0	4.16667	3.44828	6.25	5.6338	1.51515	3.61446	8.77193	2.22222	2.7027	5.05051	14.5833	20.6897	0	2.8169	0	2.40964
70	0	2.96296	4.05405	1.0101	0.961538	2.22222	8.33333	0	8.33333	4.22535	0	0.806452	0	8.43374	1.75439	0	4.44444	6.75676	5.05051	1.44231	2.22222	25	44.8276	12.5	14.0845	0	3.22581	0	9.03614	3.50877	1.48148	4.05405	0	6.25	3.44828	4.16667	0	0	3.01205	7.01754	0	1.35135	1.0101	22.9167	34.4828	0	2.8169	0	2.40964
75	0.606061	2.22222	5.40541	0	1.92308	2.22222	8.33333	6.89655	2.08333	7.04225	0	0	0	6.62651	3.50877	0.606061	0.740741	8.10811	2.0202	2.40385	7.77778	2.08333	41.3793	10.4167	9.85915	1.51515	2.41935	0	6.62651	7.01754	2.96296	0	0	0	6.89655	0	1.40845	0	3.01205	8.77193	0.740741	4.05405	3.0303	10.4167	20.6897	0	8.4507	0	0.60241
80	0.606061	2.96296	0	1.0101	0.480769	0	2.08333	3.44828	6.25	5.6338	0	0.806452	0.671141	3.61446	1.75439	1.21212	0.740741	2.7027	1.0101	1.44231	2.22222	12.5	13.7931	12.5	8.4507	0	0.806452	0	3.61446	0	2.22222	2.7027	0	4.16667	6.89655	2.08333	1.40845	0	0	3.50877	1.48148	0	0	10.4167	10.3448	0	4.22535	0	1.20482
85	0.606061	0.740741	2.7027	0	0.480769	1.11111	0	0	6.25	0	0	0.806452	1.34228	3.01205	0	1.21212	0.740741	0	1.0101	0	2.22222	8.33333	27.5862	10.4167	5.6338	0	3.22581	0	0.60241	7.01754	0	0	0	2.08333	3.44828	2.08333	2.8169	0	0	1.75439	0.740741	0	2.0202	0	34.4828	0	2.8169	0	0
90	0.606061	1.48148	0	1.0101	0	0	2.08333	3.44828	0	2.8169	0	0.806452	0.671141	1.80723	0	0	1.48148	0	0	0	0	2.08333	17.2414	6.25	4.22535	0	0.806452	0.671141	3.01205	0	0	0	0	0	3.44828	4.16667	1.40845	0	0	7.01754	0.740741	0	0	2.08333	10.3448	0	2.8169	0	0
95	0	0	0	0	0	0	0	0	0	4.22535	0	0.806452	0	1.20482	0	0	0	1.35135	2.0202	1.44231	0	8.33333	10.3448	6.25	1.40845	0	0.806452	0.671141	0	0	0	0	0	0	3.44828	0	5.6338	0	0	0	0	2.7027	0	6.25	13.7931	0	2.8169	0	0
100	0.606061	2.96296	1.35135	1.0101	0.480769	1.11111	2.08333	3.44828	2.08333	1.40845	0.757576	1.6129	1.34228	1.80723	5.26316	0	0	1.35135	0	0.961538	2.22222	0	10.3448	4.16667	0	0	0.806452	1.34228	0	0	2.22222	0	0	4.16667	0	0	0	0	0	3.50877	0	0	0	2.08333	6.89655	0	1.40845	0	0
105																1.21212	0	0	0	0	0	2.08333	20.6897	4.16667	1.40845	0	1.6129	0	0.60241	3.50877	0	0	0	0	0	0	0	0	0	3.50877	0	0	0	2.08333	0	0	1.40845	0	0
110																0	0	0	0	0	0	4.16667	0	2.08333	0	0	0	0	1.20482	0	0	0	0	0	6.89655	0	0	0	0	0	0	0	0	4.16667	3.44828	0	0	0	0
115																0	0	2.7027	0	0	0	4.16667	6.89655	0	1.40845	0	0	0	0	0	0	0	0	0	10.3448	0	0	0	0	0	0	0	0	0	3.44828	0	2.8169	0	0
120																0	0	0	0	0	0	0	0	4.16667	0	0	0	0	0	0											0	0	0	2.08333	0	0	0	0	0
125																0	0	0	0	0	0	0	6.89655	0	2.8169	0	0	0	0	0											0	0	0	0	6.89655	0	0	0	0
3q
	W1															EtOH 1															EtOH 2															W2
Low E2	492.6	492.2	496.5	479.2	484.2	496.3	495.7	477.9	465.5	475	496.1	486.8	473.7	494.6	489.1	554.6	297.8	723.8	979.2	1126	679.1	717.4	580.9	1129	443.8	673.2	701.8	1430	600.9	826.1	298.1		489.5	593.8	621.1	384.3	634.8		681		425.2	517.5		216.7	710.1	287		332.2	932.3
High E2	484.8	485.2	479.7	459.6	497.6	488.9	479.2	86.21	489.6	359.2	496.2	475.8	479.9	495.5	473.7	345.5	496.3	945.9	1126	512	411.1	1031	1948	885.4	697.2	549.2	371	379.2	647.6	271.9		563	648.6	616.2			20.83	551.7	354.2	260.6	267			367.5	8.772		492.6	925.7	833.3
3r
	W1															EtOH 1															EtOH 2															W2
Low E2	15	10	25	25	20	15	25	40	35	55	25	30	15	15	55	15	15	25	20	20	25	15	30	35	40	30	20	10	15	55	15		20	30	20	20	20		45		25	25		10	65	15		25	20
High E2	15	25	30	20	25	25	45	30	35	45	15	20	20	50	35	30	25	30	15	20	35	60	45	60	50	10	40	20	40	55		20	30	20			25	50	35	35	10			35	30		20	20	15
[truncated: 8 more columns]

## Sheet: Figure 4
4b
VEH	LET
2.49137	1.26666
3.39109	3.37806
2.71418	1.78015
2.40681	3.74959
3.27248	0.904527
1.78912	1.56795
2.60827	0.763619
3.42585	1.10532
1.97695	3.57843
3.00427	1.06841
2.70197	0.867253
4.68588	1.03989
2.71469	0.994447
	0.072337
	1.51001
	2.57512
	2.37841
	1.43835
	1.14821
4c
% time in open arms		distance traveled
VEH	LET	VEH	LET
13.0649	2.61299	14.0214	13.3191
17.5977	4.21277	16.7147	15.2101
1.14651	1.82642	15.381	13.5848
7.83896	16.9044	13.9322	16.2105
17.6377	18.6375	18.459	13.4971
14.3048	26.7164	14.0242	17.2093
11.1452	8.22557	16.3067	13.7801
17.1517	0.626583	16.4187	13.501
3.33259	17.9516	10.5242	13.2485
19.1735	8.57588	20.1185	10.3128
14.7523	5.28772	9.18737	14.87
31.0376	16.9296	15.5546	11.722
6.82072	15.1744	11.2368	16.2986
3.31038	23.2171	10.5808	14.9851
4.51011		11.799
4e
1 hr		2 hr
VEH	LET	VEH	LET
0.258331	1.87304	3.31688	2.44937
2.62594	0.65696	3.40662	3.33841
1.09286	4.5477	2.10766	6.08691
2.20535	1.28545	2.91421	4.26229
2.70786	3.56413	2.70786	5.74625
1.08307	0.549047	3.32143	3.71477
1.21649		7.43537
4g
1 hr		2 hr
VEH	E2	VEH	E2
0.735508	3.49808	2.20652	7.59338
0.895123	3.18456	2.53618	4.65436
0.532206	3.49237	3.99286	5.54224
0.556334	0.294242	2.06638	2.81229
0.959028	3.76672	2.87708	5.14302
2.02648	2.72	3.1523	4.4
0.52117	1.12642	2.15913	2.32325
0.175305		2.72791
4h
1 hr		2 hr
VEH	mE2	VEH	mE2
1.66786	2.31437	2.95666	3.62585
0.602443	1.38584	1.4308	2.55287
0.56	2.89691	2.48	4.88336
0.762144	1.79187	1.98157	4.44071
0.941051	1.64885	2.65205	3.52255
2.93872	0.451401	6.0321	3.76168
1.96638	1.23313	3.78151	2.23504
1.27593	3.1568	2.47681	8.36919
0.592826	2.15902	2.59361	3.77829
1.16664	4.04907	3.36268	4.5644
1.91589	2.38925	3.0949	2.53858
0.323443		3.06956
4i
% time in open arms		distance traveled
VEH	E2	VEH	E2
17.7327	15.8561	14.3277	13.1358
1.06596	5.19654	16.7661	12.6123
7.66156	6.86209	11.225	13.366
23.0513	11.5256	15.8617	15.3343
23.2512	6.92871	11.9199	10.3818
7.1952	13.8574	11.4755	13.8178
17.2552	25.5829	11.6833	19.7748
	7.7948		9.65196
4k
	0.01		1				10							100				1000					mE2 100
Freq	74.7643	51.6578	69.4915	1950.33	76.0239	95.5631	-52.2847	776.292	117.86	-53.6723	-31.7073	69.3489	-85.191	110.129	27.651	-37.8761	56.1799	45.27	100.4	32.16	115.39	24.02	-44.3662	113.879	118.947	89.1684	104.65	-82.1546
Amp	22.5075	21.6062	-31.2012	208.332	-21.8972	57.8433	-32.7063	-24.5475	-24.9601	-20.2685	-18.6122	29.8933	117.201	61.87	21.82	-31.1849	16.688	-7.89	40.83	18.38	-10.96	8.75	-36.3928	-24.9712	-39.6146	41.8898	21.4341	-36.9965
4l (variable cells excluded from time courses but not pie charts)
	Positive responders											Negative responders				Non-responders						Increase	11
-4	86.8874		160.162	233.843	108.133	84.0177	78.15	109.21	83.594			120.825	99.788		120.499	72.1642	101.279	109.46		97.21		Variable response	2
-3	126.623		94.3167	120.998	114.107	107.276			102.019			123.575		63.4205	66.4069	95.8575	73.2013					Decrease	4
-2	92.1854	89.3235	104.543	96.8624			85.28	84.1	98.2656			87.8285	94.417	106.011	119.252	96.2447	132.063	106.08	84.1	119.83		No change	5
-1	94.3046		92.8453	106.409	90.5363	100.484			121.922	110.515	99.0374	91.0635	112.509	126.559	124.084	116.918	97.0669
0		107.961	108.295	75.7308	87.2234	95.1322	136.57	106.69	77.7936	89.4851	100.963	97.5334	93.2862	104.01	90.2572	90.9795	97.6686	84.46	115.9	82.96
1	112.848	114.588	106.676	57.8171	76.9043	101.101			96.9008	107.179	65.8824	97.3716	129.753	94.7925	90.7249	101.123	115.317
2	85.298	120.387	134.045	76.3744	85.3768	126.006	195.41		169.349	109.935	107.38	67.4484	62.4735	82.6721	51.5978	99.9613	91.0504	80.41	132.16	101.4
3	94.8344	114.312	150.377	62.8587	79.4569	113.327			133.637	144.307	115.08	93.4897	77.4558	101.726	57.5214	99.5741	118.426
4	91.6556	82.9728	267.078	94.7171	64.63	93.6915	100.27	209.36	122.946	97.897	120.214	73.1096	66.7138	96.5401	14.809	83.9334	127.651	84.46	118.73	113.97
5	625.166	134.192	104.322	56.1008	65.2817	113.368			110.094	152.574	130.695	55.1557	119.576	93.665	51.1302	68.2927	106.593
6	344.371	84.6295	394.041	217.86	102.376	156.18	200.4	215.39	90.7592	174.764	127.914	47.7153	98.3746	89.4652	102.416	88.2695	96.8664	102.7	124.38	113.97
7	152.053	176.024	543.682	90.7482	210.129	121.354			106.227	151.124	149.519	66.478	70.9541	89.4652	145.596	99.1096	91.652
8	1130.6	138.334	586.206	114.776	143.381	123.083	188.77	207.21	80.5232	118.637	130.267	78.4472	118.163	71.3692	110.366	84.1657	112.509	145.27	79.86	124.02
9	283.444	128.256	876.292	78.5197	115.248	102.213			79.727	139.231	151.658	102.871	94.417	63.4487	19.0179	92.4506	101.078
10	2050.33	95.3981	447.526	88.6028	76.2525	109.087	136.29	105.06	55.5018	134.155	133.904	101.739	46.3604	84.5606	37.1005	102.904	124.041	100.68	80.57	90.5
11	131.391	160.561	906.161	70.5819	65.2817	94.8853			56.9804	63.0892	132.62	102.386	65.0177	84.5606	28.6828	100.426	79.2178
12	169.007	136.125	309.656	84.3121	53.7135	116.25	152.05	115.85	101.791	98.9123	113.797	61.949	59.364	62.7158	63.4451	52.7294	53.3467	91.22	71.38	113.97
13	121.854	31.7533	64.153	93.9662	53.3333	70.5979				126.904		62.596	82.2615	62.7158	31.8005	90.1278	46.0266
14	110.728	28.8541	34.8722		36.2797		147.18	107.11		125.888		98.3421	93.8516		22.6033	77.8939		74.32	60.07	102.23
15	301.987	78.6931	47.8941		46.2186							91.2252	88.7633	67.3385	37.5682	76.9648
16	121.325	31.6153	48.7769		33.2383			149.57				94.1367		75.0053	27.2798	87.1854		72.3	69.26	134.92
17					39.1582									75.0053
18					39.647			107.69						79.5716				97.97		108.1
19														79.5716
4m
	Positive responders				Negative responders		Non-responders															Increase	5
-4	83.4705	96.9998	116.276	107.614	78.6063	91.1638	87.7745		84.1583	119.363	104.812	117.69	94.8	105.54		90.37	105.37	98.731				Variable response	0
-3	131.144	88.6646	97.2443	89.3071	84.088	110.675	104.611	102.644		91.3247	114.536	108.93										Decrease	3
-2	86.0883	89.4992		111	110.747	90.857	96.3747	95.0918	66.8259	106.981	85.4435	93.3302	101.06	88.35	103.95	115.76	96.35	106.178				No change	14
-1	99.2969	106.474	94.952	94.5549	96.0083	97.0362	85.5924		94.9109	94.623	90.6027	103.73						81.0919	93.3718	96.1227
0		115.362	91.5281	105.138	109.157	101.432	113.422	102.265	154.105	107.071	109.417	94.01	104.13	106.11	96.05	93.86	98.29	113.999	106.628	103.877
1	120.209	93.0408	94.552	110.231	76.1692	89.0306	79.1026	78.1028	93.7861	92.6104	115.604	97.8443						102.656	92.6213	107.39
2	169.559	108.696	101.468	112.437	85.814	88.0095	81.5203	109.797	81.824	95.3379	82.4735	87.033	106.58	100.08	90.88		92.9	111.042	91.3888	102.368
3	95.3628	140.943	98.0637	105.044	84.2884	83.6615	94.541	98.8726	104.732	96.5095	100.307	89.949						91.9599	97.9539	105.86
4	131.249	148.015	105.897	113.347	87.456	82.372	75.4525	106.949	88.5852	96.5035	104.125	95.7989	94.59	92.71	99.13	93.11	99.16	87.6006	105.838	87.4013
5	134.181	124.34	119.163	129.718	81.4765	71.9023	78.6416	88.5703	79.7315	94.6771	109.985	110.242						98.5494	83.2912	110.902
6	146.612	98.3194	126.518	120.619	75.2125	70.3443	101.241	84.3717	79.7315	82.1929	89.4747	95.4531	92.11	140.83	98.79	89.04	102.74	99.165	85.7323	89.2956
7	96.7838	214.809	153.09	128.463	90.2292	77.4439	92.5279	94.9169	95.4431	101.73	121.818	94.2604						88.4684	92.1789	86.6811
8	126.821	217.201	118.539	129.893	82.4332	78.2014	101.241	95.5098	88.2223	86.3142	88.3868	103.647	98.84	122.8	118.38	97.89	93.93	97.7926	93.8695	121.606
9	240.434	79.8556	106.882	124.848	79.02	68.8151	108.786	85.2075	91.5364	89.4202	88.9275	116.688						93.191	97.7327	86.1089
10	308.332	155.685	105.087	122.136	67.2937	73.1631	92.0823	94.188	100.076	81.3878	106.381	110.242	97.09	95.11	107.64	90.16	108.75	108.055	122.508	99.2601
11	213.508	86.4313	114.93	120.423	68.9292	74.2513	143.474	89.7561	82.1263	84.4818	117.867	98.697						64.6737	104.732	121.271
12	110.711	86.9953	112.013	104.821	73.1892	68.4603	90.3612	104.072	96.7131	86.9931	75.559	88.5298	96.01	91.38	101.55	85.25	115.15	122.566	97.4246	110.724
13	95.8714	99.5037	118.334		74.7923		68.0642	62.2898	102.434	85.2388	106.968	74.1644						83.3422	96.1605
14	181.69	139.973	107.321		68.7482	68.6138	86.412	118.048	76.1271	104.476			95.35	85.99	116.13	107.88	97.79	91.9095	91.5073
15	123.545	98.8383	115.144		70.7715	66.888	75.7475	80.2702	75.1232	93.2893
16	136.245	121.622	96.1323		74.1782	65.4259	74.5131	88.5217		98.3298			91.63		103.96	97.91	85.58
17			120.714			65.6608
18			126.83			60.6608							83.01			89.74	88.17
19

## Sheet: Figure 5
5d
	CRF+				CRF-
ERα	63.3	63.6	76.2	69	27.4	33.3	38.1	65
ERβ	38.3	7.3	22.8	10.6	4.8	1	2.4	7.5
5e
	VGLUT2+				VGLUT2-
ERα	100	100	100	81.8	15.8	38.1	23.8	20.9
ERβ	66.7	0	0	9.1	4.2	11.2	4.9	1.3
5g
Frequency			Amplitude
Positive responder	14.3		Positive responder	14.3
Negative responder	71.4		Negative responder	14.3
Non responder	0		Non responder	71.4
Variable responder	14.3		Variable responder	0
5h
Frequency			Amplitude
Increase	Variable	Decrease	Increase	Decrease	No change
271.867	323.465	59.0909	178.772	63.8831	75.9414
		47.7182			122.731
		64.7876			71.2462
		49.0731			72.1826
		21.9019			80.1575
5j
MPP		PHTPP
VEH	MPP	VEH	PHTPP
4.0026	2.84361	1.60205	3.7894
4.8691	3.41384	3.74067	4.2553
4.28873	0.475422	2.62567	4.64876
2.19674	0.737207	4.25317	3.36921
5.39254	2.71203	3.02346	4.95086
6.08116	2.42086	3.03254	3.33572
5.08892	3.29725
1.54347	3.21707
5k
% time in light		distance in light
VEH	MPP	VEH	MPP
71.8667	43.7	17.247	9.81717
60.4333	45.3667	16.9849	8.01649
50.2667	23.8333	14.4304	8.16349
35.9333	41.9667	11.6414	9.76811
45.5	48.0667	12.4559	13.0774
33.0667	55.3333	9.02697	15.8009
32.5333	33.2	12.5801	11.956
43.1333		10.1983
5l
% time in center		distance traveled
VEH	PHTPP	VEH	PHTPP
7.49833	4.499	8.56797	8.55696
9.02022	10.5832	11.2124	9.28343
15.1317	10.4572	14.694	18.0908
7.26828	13.4859	17.1433	10.5095
11.353	9.08687	16.0737	11.2474
	11.2876		11.1994

## Sheet: Supplementary figure 1
s1a
Dark	Light
5.66667	3.2
4.5	4.8
4.75	4.66667
4	4.8
5.66667	5.6
5.5	3.2
7	4.8
4.66667	4.66667
6	4.8
5	5.6
6.33333	5
7.33333	7.75
4.5	5
6	3.8
5	5.8
4.66667	6
6	5.2
	7.33333
	4.75
	5
s1d
Cycle 2		Cycle 4		Cycle 6
Days in Proestrus	Low E2 EtOH Consuption (g/kg)	Days in Proestrus	Low E2 EtOH Consuption (g/kg)	Days in Proestrus	Low E2 EtOH Consuption (g/kg)
1	3.93181	6	5.11849	8	3.03387
1	3.05121	3	4.39065	5	2.49299
3	3.50443	5	2.86828	9	2.99405
1	3.55533	4	5.13987	5	5.37314
3	3.23116	3	1.75547	5	3.07666
3	4.17566	5	2.97936	8	2.7281
1	3.6265	4	2.64463	7	3.1258
1	3.409	3	3.1731	4	2.6803
4	4.1702	4	3.677	4	1.6885
2	4.0169	7	3.7714	4	2.1365
3	3.5666	4	2.9764	4	3.9006
3	4.0342	6	4.3891	6	3.7544
2	2.4991	3	3.946	9	4.1834
3	2.5501	9	4.5999	7	3.055
4	1.9619	2	2.6155	10	3.2496
4	2.6618	6	3.7744	4	2.8276
1	4.1998	5	4.50971	8	4.0111
4	3.6829	2	5.1431	11	4.4366
3	0.7341	9	3.6933	4	3.2851
		4	3.5952	4	3.5822
		4	3.3996	6	4.021
				4	2.7706
				11	3.61
				8	2.8698
				8	2.8836
				1	3.4067
s1e
Males	High E2 F	Low E2 F
16.6001	11.2225	13.7688
12.3331	17.1076	13.9682
12.2361	22.974	5.62283
10.9397	14.9604	10.2674
13.4097	16.9633	13.7498
10.5211	19.7524	9.38013
12.3345		15.0805
15.0662		13.5857
11.3677		13.3232
11.8676		11.8318
		9.59016
		13.0836
		10.3949
s1f
Males	High E2 F	Low E2 F
17.47	16.39	17.78
22.95	21.85	13.96
6.53	13.58	13.42
5.53	22.17	4.9
14.61	29.83	11.55
22.88	9.31	11.05
2.52	16.19	4.9
13.49		4.34
8.45		3.49
14.09		6.86
		10.69

## Sheet: Supplementary figure 2
s2c
	Veh							SalB
CON	3.13016	2.8823	2.08215	1.65798	2.17146	2.7497	1.37058	1.26538	1.78428	2.01498	1.17906	2.52743	4.4638	2.3268
DREADD		3.60583	5.39287	2.48452	2.58418	2.01453			0.816414	3.09103	0	2.58418	1.59042
s2d
% time in open arms		distance traveled
CON	DREADD	CON	DREADD
7	4	14.3539	8.34086
14	9	12.2036	10.4078
7	4	10.8331	11.5205
2	5	11.2596	14.4602
10	18.7726	13.6215	13.2422
7.32949	6.47827	13.1852	8.5066
7.393	2.50906	11.9744	9.61198
3.37243		10.057
s2f
	Veh									CNO
CON		2.12464	4.70472	1.46917	2.32532	2.42283		2.94156			3.73428	2.67304	3.19385	2.81857	1.21141		1.36316
DREADD		3.53423	4.66714	3.34643	2.3672	1.17135			3.104		3.80096	3.50035	2.79046	2.52769	0.585677			2.10501
s2g
% time in center		distance traveled
CON	DREADD	CON	DREADD
16.4375	17.9896	116.621
23.2882	26.7327	98.3665	88.2255
8.56597	17.5625	110.073	67.8992
6.97569	9.97592	84.247	85.2446
24.2148	16.0074	111.91	86.1883
15.2167	13.3871	130.232	82.9628
15.3074	13.363	114.917	117.498
15.7537	14.8223	127.592	93.6532
18.5259	13.244	140.464	125.355
15.663		106.45	106.507
22.5389		102.498
17.8056		104.128
10.1482		115.921
7.65559		117.093

## Sheet: Supplementary figure 3
s3b					s3c					s3d			s3e																																	s3f
Time (s)	GCaMP signal	Isosbestic signal	Z-score		Time (s)	GCaMP signal	Isosbestic signal	Z-score		Low E2	High E2				Low E2															High E2																		Low E2
0	23.3282	17.1098	-0.63708		0	25.5041	16.9861	1.53021		2295	729		W1	5	88.8889	104	83.9161	168.75	82.1053	44.7761	46.9565	44.1176	31.0345	15	42.5197	147.368	42.1053	105.579	191.304	76.3636	22.2222	154.054	212.121	112.5	93.3333	0	20.6897	62.5	67.6056	127.273	91.9355	104.698	104.819	10.5263		W1	5	98.9091	107.604
0.098304	23.5584	17.3852	-0.53282		0.098304	25.2632	17.0179	1.39898		398	2316			10	102.222	120	79.7203	100	107.368	53.7313	36.5217	88.2353	41.3793	75	42.5197	52.6316	42.1053	100.429	156.522	156.364	93.3333	56.7568	72.7273	95.1923	166.667	0	103.448	87.5	42.2535	104.545	145.161	84.5638	93.9759	10.5263			10	94.4723	108.224
0.196608	23.6378	17.1684	-0.46713		0.196608	25.4944	16.7931	1.2588		2971	783			15	95.5556	64	71.3287	50	50.5263	161.194	187.826	97.0588	51.7241	165	198.425	105.263	147.368	128.755	78.2609	145.455	231.111	178.378	115.152	86.5385	180	175	82.7586	50	152.113	81.8182	24.1935	173.154	144.578	84.2105			15	89.2584	68.066
0.294912	23.5985	17.2332	-0.53425		0.294912	24.7931	17.1594	1.12923		654	6166			20	115.556	82.6667	117.483	68.75	69.4737	170.149	73.0435	79.4118	134.483	135	113.386	89.4737	242.105	77.2532	43.4783	83.6364	128.889	32.4324	90.9091	141.346	40	37.5	144.828	225	118.31	77.2727	106.452	52.349	126.506	168.421			20	88.8007	103.576
0.393216	22.9055	17.1273	-0.69652		0.393216	25.2456	16.7399	1.09787		848	851			25	111.111	93.3333	96.5035	118.75	151.579	49.2537	104.348	123.529	186.207	127.5	122.835	121.053	52.6316	108.155	60.8696	87.2727	80	105.405	12.1212	75	40	37.5	144.828	75	152.113	77.2727	140.323	144.966	65.0602	189.474			25	114.086	87.4589
0.49152	23.6956	17.3375	-0.83407		0.49152	24.7305	16.9228	1.12544		6160	3272			30	86.6667	136	151.049	93.75	138.947	120.896	151.304	167.647	155.172	82.5	80.315	84.2105	73.6842	79.8283	69.5652	50.9091	44.4444	72.973	96.9697	89.4231	80	350	103.448	100	67.6056	131.818	91.9355	40.2685	65.0602	136.842			30	100.871	107.446
0.589824	22.9803	17.4434	-0.89574		0.589824	24.9656	16.598	1.12118		1948	4131		EtOH 1	35	128.889	96	138.462	293.75	378.947	223.881	245.217	176.471	268.966	30	207.874	305.263	389.474	180.258	469.565	47.2727	257.778	308.108	357.576	129.808	86.6667	325	951.724	250	414.085	231.818	120.968	56.3758	104.819	200		EtOH 1	35	91.6426	149.923
0.688128	23.4581	17.4599	-0.83766		0.688128	25.3308	17.1635	1.00393		488	815			40	124.444	40	172.028	175	202.105	53.7313	125.217	158.824	351.724	127.5	146.457	157.895	368.421	172.532	226.087	72.7273	84.4444	210.811	212.121	98.0769	73.3333	162.5	393.103	225	211.268	127.273	111.29	72.4832	187.952	63.1579			40	121.458	148.377
0.786432	23.4641	17.3773	-0.66455		0.786432	24.7478	17.4787	0.842423		1455	1275			45	104.444	72	142.657	225	202.105	134.328	198.261	202.941	320.69	75	70.8661	147.368	284.211	123.605	139.13	58.1818	75.5556	113.514	193.939	83.6538	26.6667	150	372.414	387.5	143.662	40.9091	58.0645	60.4027	187.952	63.1579			45	89.2264	152.848
0.884736	23.6487	17.3952	-0.46136		0.884736	24.9977	16.872	0.797381		6416	1894			50	108.889	45.3333	130.07	187.5	208.421	111.94	57.3913	52.9412	155.172	52.5	179.528	89.4737	200	113.305	17.3913	65.4545	53.3333	291.892	163.636	126.923	53.3333	150	310.345	162.5	67.6056	150	58.0645	76.5101	39.759	21.0526			50	91.5392	120.488
0.98304	23.7226	17.0341	-0.34201		0.98304	24.7433	17.3621	0.871971		388	442			55	106.667	40	121.678	168.75	170.526	143.284	208.696	79.4118	175.862	120	51.9685	126.316	210.526	103.004	0	112.727	93.3333	105.405	175.758	75	100	200	413.793	25	25.3521	127.273	62.9032	84.5638	130.12	21.0526			55	86.573	79.4964
1.08134	23.5068	17.0714	-0.3477		1.08134	25.4447	17.0384	0.964478		7	2019			60	93.3333	74.6667	167.832	137.5	189.474	143.284	41.7391	44.1176	72.4138	165	146.457	57.8947	273.684	41.2017	130.435	80	26.6667	129.73	254.545	112.5	160	300	62.069	25	25.3521	36.3636	29.0323	116.779	133.735	10.5263			60	86.3274	120.575
1.17965	23.4548	17.1822	-0.37846		1.17965	24.5375	17.0676	0.98753		3317	4417		EtOH 2	185	105.455		59.5745	127.434	115.966	102.857	57.931		170.37		81.8182	90.7563		144	133.333		105.195	210.309	178.512			95.4545	83.3333	32.4324	36.7347	77.9221			173.554	173.333		EtOH 2	185	99.0718
1.27795	23.4604	16.7538	-0.36274		1.27795	25.1138	16.711	0.938529		2780	586			190	181.818		114.894	31.8584	156.303	97.1429	82.7586		74.0741		16.3636	30.2521		36	121.212		23.3766	185.567	114.05			272.727	0	16.2162	220.408	225.974			84.2975	200			190	127.291
1.37626	23.6958	17.3771	-0.33228		1.37626	24.3133	16.8214	0.821459						195	116.364		165.957	116.814	196.639	102.857	128.276		103.704		223.636	110.924		84	78.7879		15.5844	24.7423	163.636			122.727	83.3333	16.2162	110.204	46.7532			44.6281	66.6667			195	113.965
1.47456	23.7434	17.1343	-0.31597		1.47456	24.7519	16.7697	0.707209						200	72.7273		131.915	122.124	50.4202	102.857	194.483		51.8519		70.9091	161.345		54	90.9091		218.182	18.5567	39.6694			13.6364	50	372.973	12.2449	62.3377			158.678	53.3333			200	102.852
1.57286	23.7076	17.2612	-0.34391		1.57286	24.522	17.345	0.664826						205	54.5455		89.3617	122.124	50.4202	91.4286	111.724		66.6667		81.8182	181.513		78	66.6667		112.987	61.8557	39.6694			0	150	97.2973	73.4694	93.5065			89.2562	80			205	81.138
1.67117	23.482	17.0149	-0.40083		1.67117	24.9928	17.0707	0.687718						210	30.303		21.2766	88.4956	25.2101	123.81	6.89655		111.111		109.091	25.2101		280	151.515		123.377	82.4742	8.26446			0	361.111	81.0811	183.673	116.883			49.5868	44.4444			210	71.9096
1.76947	23.5162	17.3214	-0.42905		1.76947	24.7242	17.4486	0.669796					W2	215	160		148.936	196.46	257.143	228.571	144.828		185.185		98.1818	267.227		402	151.515		190.909	321.649	277.686			572.727	400	551.351	281.633	241.558			158.678	146.667		W2	215	178.727
1.86778	23.603	16.8892	-0.41821		1.86778	24.7605	17.0089	0.56765						220	87.2727		85.1064	223.009	236.975	182.857	120		81.4815		147.273	105.882		174	78.7879		54.5455	154.639	213.223			381.818	116.667	308.108	48.9796	187.013			69.4215	53.3333			220	128.438
1.96608	23.3606	17.2783	-0.42683		1.96608	24.5433	17.4217	0.415356						225	98.1818		89.3617	148.673	181.513	80	124.138		44.4444		174.545	181.513		126	60.6061		124.675	154.639	173.554			122.727	166.667	324.324	97.9592	249.351			69.4215	66.6667			225	103.816
2.06438	23.6937	17.1721	-0.49941		2.06438	24.4133	17.244	0.323332						230	109.091		68.0851	153.982	126.05	142.857	74.4828		44.4444		60	85.7143		84	24.2424		89.6104	98.9691	34.7107			163.636	166.667	81.0811	159.184	140.26			99.1736	80			230	102.23
2.16269	23.4312	17.359	-0.67663		2.16269	24.6585	17.3774	0.389922						235	130.909		17.0213	100.885	126.05	171.429	24.8276		162.963		49.0909	110.924		144	30.303		62.3377	68.0412	54.5455			54.5455	150	259.459	122.449	187.013			99.1736	53.3333			235	138.801
2.26099	23.4713	17.464	-0.87905		2.26099	24.7503	17.4143	0.623505						240	54.5455		38.2979	132.743	90.7563	114.286	95.1724		59.2593		5.45455	110.924		186	103.03		19.4805	55.6701	69.4215			122.727	333.333	372.973	73.4694	155.844			74.3802	26.6667			240	159.91
2.3593	23.0431	17.6123	-0.92675		2.3593	25.1027	17.2803	0.929843
2.4576	23.2891	17.139	-0.73495		2.4576	25.4331	16.9981	1.1087
2.5559	23.5519	17.0055	-0.49733		2.5559	24.7621	17.098	1.06418
2.65421	23.9313	17.5323	-0.43226		2.65421	25.0857	16.9088	0.90912
2.75251	23.3667	17.3362	-0.47745		2.75251	24.7562	17.3137	0.775754
2.85082	23.6065	17.2547	-0.4616		2.85082	24.8576	17.1838	0.728833
2.94912	23.6071	16.9647	-0.38149		2.94912	24.7875	17.0247	0.710984
3.04742	23.4982	17.1537	-0.32712		3.04742	24.7356	17.2419	0.638866
3.14573	23.6831	17.027	-0.32597		3.14573	24.5678	17.2588	0.528444
3.24403	23.5536	17.24	-0.38005		3.24403	24.6473	17.2247	0.42713
3.34234	23.5613	17.187	-0.46741		3.34234	24.4281	17.2906	0.349143
3.44064	23.6782	17.2582	-0.56054		3.44064	24.3833	17.1492	0.344164
3.53894	23.1903	17.3569	-0.58872		3.53894	24.547	17.2628	0.431131
3.63725	23.617	17.2472	-0.50249		3.63725	24.436	17.1831	0.556991
3.73555	23.6075	16.8455	-0.42183		3.73555	24.7221	16.872	0.58864
3.83386	23.0962	17.014	-0.43223		3.83386	24.5669	16.9328	0.439037
3.93216	23.4819	16.9794	-0.4511		3.93216	23.8617	17.1619	0.331061
4.03046	23.5673	17.1392	-0.46031		4.03046	24.3568	16.8575	0.539489
4.12877	23.5583	17.3818	-0.47966		4.12877	24.9942	16.846	0.922362
4.22707	23.6265	17.1534	-0.49674		4.22707	25.2493	16.9828	1.13937
4.32538	23.4877	17.2951	-0.50658		4.32538	24.7438	16.6315	1.11918
4.42368	23.8926	17.6482	-0.48461		4.42368	24.7979	16.8669	1.07356
4.52198	23.3672	16.8894	-0.43471		4.52198	24.8831	16.298	1.21028
4.62029	23.4524	17.1211	-0.39863		4.62029	24.9406	16.7688	1.5693
4.71859	23.8579	17.1428	-0.40581		4.71859	26.3129	16.7508	1.97486
4.8169	23.3797	17.4378	-0.44713		4.8169	25.9822	16.8328	2.11797
4.9152	23.4842	16.7669	-0.47183		4.9152	26.1702	16.906	1.97922
5.0135	23.1108	16.9509	-0.48955		5.0135	25.783	17.1859	1.88315
5.11181	23.4635	16.9011	-0.53213		5.11181	26.0111	16.7899	2.16845
5.21011	23.4678	17.4453	-0.63023		5.21011	26.7801	16.899	2.82493
5.30842	23.4716	17.2265	-0.70598		5.30842	28.0386	16.8415	3.49491
5.40672	23.1973	17.4115	-0.64621		5.40672	28.1854	17.4527	3.88445
5.50502	23.4299	16.8757	-0.48053		5.50502	28.0195	16.6375	4.03845
5.60333	23.699	17.024	-0.4047		5.60333	28.1799	16.9653	4.04981
5.70163	23.2593	17.0363	-0.50526		5.70163	28.1095	16.7836	3.92502
5.79994	23.0349	16.9535	-0.63873		5.79994	27.7645	16.9288	3.66299
5.89824	23.6403	17.5036	-0.70044		5.89824	27.772	17.1406	3.34537
5.99654	23.2204	17.2637	-0.73911		5.99654	27.4567	17.3637	3.14369
6.09485	23.4466	17.1038	-0.81023		6.09485	27.0314	16.8109	3.18213
6.19315	23.2537	17.6861	-0.86801		6.19315	27.3383	16.5753	3.37698
6.29146	23.3758	17.4771	-0.79321		6.29146	27.7148	17.0888	3.45867
6.38976	23.3307	16.9244	-0.58595		6.38976	27.6088	16.6824	3.28584
6.48806	23.7955	17.3709	-0.38246		6.48806	26.7127	17.1614	3.03858
6.58637	23.4402	16.9889	-0.2649		6.58637	27.2001	16.9014	2.97203
6.68467	23.5793	16.7576	-0.24727		6.68467	27.0344	16.6626	3.02983
6.78298	23.572	17.2658	-0.35258		6.78298	26.7895	16.6964	3.00866
6.88128	23.4752	16.9766	-0.55514		6.88128	26.9689	16.7233	2.83981
6.97958	23.2838	17.4855	-0.74597		6.97958	26.3772	16.7652	2.59804
7.07789	23.6286	17.5993	-0.78846		7.07789	26.224	16.7108	2.45703
7.17619	23.3978	17.4846	-0.68358		7.17619	26.4836	16.9313	2.46579
7.2745	23.4535	17.0275	-0.57922		7.2745	26.6315	16.8381	2.45793
7.3728	23.4988	17.2451	-0.64525		7.3728	26.5458	17.0482	2.27938
7.4711	23.1853	17.3739	-0.8646		7.4711	25.7379	17.1067	2.01531
7.56941	22.6632	16.9986	-1.05288		7.56941	26.1581	17.1479	1.7984
7.66771	22.9614	17.2269	-1.1068		7.66771	25.6655	16.9726	1.54879
7.76602	23.2905	17.6159	-1.07845		7.76602	25.3352	17.2988	1.2155
7.86432	23.2621	17.427	-1.0246		7.86432	24.8675	16.8422	0.909728
7.96262	23.0366	17.3782	-0.89317		7.96262	24.7466	17.2098	0.807735
8.06093	23.1649	16.7761	-0.63192		8.06093	25.034	16.9883	1.00039
8.15923	23.8121	17.4818	-0.32976		8.15923	24.8257	16.5112	1.3749
8.25754	23.7315	17.0233	-0.13678		8.25754	25.6019	16.5007	1.67587
8.35584	23.8339	16.7739	-0.20373		8.35584	25.6016	16.7155	1.70456
8.45414	23.025	17.1269	-0.48437		8.45414	24.9924	16.7118	1.57363
8.55245	23.3132	17.0334	-0.75144		8.55245	25.286	16.5226	1.46862
8.65075	22.9777	16.9905	-0.91681		8.65075	25.1568	16.6851	1.374
8.74906	23.2586	17.4951	-0.96961		8.74906	25.4121	17.0783	1.25841
8.84736	22.9965	17.4708	-0.87692		8.84736	25.1757	17.2216	1.18882
8.94566	23.7867	17.1874	-0.72711		8.94566	25.2244	16.9107	1.24362
9.04397	23.3695	17.6049	-0.68658		9.04397	25.1666	16.8166	1.36265
9.14227	23.6312	17.3465	-0.68008		9.14227	25.2828	16.6183	1.41834
9.24058	23.1372	17.4543	-0.57125		9.24058	25.5236	17.1566	1.35753
9.33888	23.994	16.9678	-0.42939		9.33888	25.1965	16.9578	1.27278
9.43718	23.4568	17.2888	-0.44347		9.43718	24.9525	16.9946	1.28452
9.53549	23.6861	17.5223	-0.55772		9.53549	25.3407	16.4881	1.32451
9.63379	23.3381	17.2395	-0.59185		9.63379	25.083	17.0442	1.20451
9.7321	23.5675	17.1903	-0.48803		9.7321	25.2063	17.2071	0.917772
9.8304	23.5565	17.0107	-0.34773		9.8304	24.8311	17.5305	0.642791
9.92871	23.9505	17.4813	-0.30192		9.9287	24.5003	17.1478	0.553285
10.027	23.5274	17.0601	-0.38582		10.027	24.7772	17.2049	0.617012
10.1253	23.3635	17.0742	-0.52676		10.1253	24.8871	16.9961	0.655017
10.2236	23.4954	17.1868	-0.60219		10.2236	24.4851	17.1628	0.623933
10.3219	23.0824	17.1589	-0.53142		10.3219	24.4201	17.0944	0.641692
10.4202	23.7345	16.815	-0.36026		10.4202	25.1021	17.0817	0.69034
10.5185	23.5016	17.1059	-0.27435		10.5185	24.4625	17.0808	0.66137
10.6168	23.5151	16.8698	-0.33856		10.6168	24.712	17.138	0.591146
10.7151	23.4382	17.1014	-0.49073		10.7151	24.5413	17.2621	0.559765
10.8134	23.0419	16.8567	-0.61154		10.8134	24.9078	17.2197	0.591411
10.9117	23.3765	17.2575	-0.62011		10.9117	24.8661	17.4012	0.684786
11.01	23.4578	16.9109	-0.56134		11.01	24.6817	17.0432	0.856643
11.1083	23.0099	17.013	-0.5029		11.1083	25.3489	17.2218	1.03323
11.2067	23.519	16.7326	-0.4919		11.2067	25.2614	17.1824	1.06634
11.305	23.1892	17.1069	-0.56112		11.305	24.9905	17.0432	0.951352
11.4033	23.2248	17.1105	-0.61591		11.4033	24.89	17.3907	0.855161
11.5016	23.2399	16.8178	-0.60699		11.5016	25.1378	17.2015	0.882845
11.5999	22.9563	16.6877	-0.60683		11.5999	25.0377	17.3881	0.953396
11.6982	23.4187	17.0235	-0.63822		11.6982	25.1619	16.8316	0.911328
11.7965	23.1612	17.3597	-0.61932		11.7965	24.8263	17.4229	0.721978
11.8948	23.3433	16.7857	-0.51229		11.8948	24.6197	17.408	0.555053
11.9931	23.4246	16.9638	-0.44809		11.9931	24.5652	17.0241	0.51703
12.0914	23.6661	17.3796	-0.51865		12.0914	24.7878	17.2147	0.527372
12.1897	23.3797	17.446	-0.65237		12.1897	24.318	17.0027	0.506165
12.288	23.3289	16.8712	-0.71999		12.288	24.5067	17.4398	0.469336
12.3863	23.2008	17.6664	-0.64887		12.3863	24.8306	16.9289	0.401675
12.4846	23.7239	16.8427	-0.48749		12.4846	24.1102	17.2539	0.317922
12.5829	23.4571	17.4619	-0.43394		12.5829	24.2879	17.3896	0.382628
12.6812	23.448	16.6832	-0.59648		12.6812	24.6012	16.6681	0.570181
12.7795	23.124	17.5516	-0.87968		12.7795	24.8293	16.9475	0.640457
12.8778	22.9728	17.4017	-0.98678		12.8778	23.9503	16.992	0.603691
12.9761	23.0924	16.9929	-0.8365		12.9761	24.627	16.7854	0.622931
13.0744	23.6821	17.2837	-0.66419		13.0744	24.7412	17.0245	0.664173
13.1727	23.379	17.4056	-0.62891		13.1727	24.4791	17.0727	0.676621
13.271	23.4029	17.3691	-0.66292		13.271	24.7929	16.8751	0.683405
13.3693	23.6156	17.3386	-0.67888		13.3693	24.4434	17.0399	0.725182
13.4677	23.1582	16.9721	-0.63906		13.4677	24.9107	17.0914	0.847421
13.566	23.3156	17.3428	-0.49799		13.566	24.8155	16.7933	0.962318
13.6643	23.8973	17.0663	-0.33603		13.6643	24.9447	16.589	0.9502
13.7626	23.7532	17.2131	-0.3434		13.7626	24.502	17.0766	0.893234
13.8609	23.5452	17.3778	-0.50521		13.8609	24.6686	16.8735	0.944281
13.9592	23.2623	17.2551	-0.60173		13.9592	25.3862	16.8128	0.993848
14.0575	23.5235	16.9704	-0.53167		14.0575	24.8789	17.0768	0.914842
14.1558	23.5983	17.289	-0.38338		14.1558	24.591	17.0911	0.910895
14.2541	23.6859	17.0347	-0.23557		14.2541	25.0269	16.8475	1.16955
14.3524	23.6325	17.0051	-0.1408		14.3524	25.4096	16.5802	1.49396
14.4507	23.9108	17.0875	-0.14085		14.4507	25.5679	16.7543	1.56958
14.549	23.5163	16.9519	-0.24729		14.549	25.1576	16.9554	1.38351
14.6473	23.5727	17.1705	-0.38028		14.6473	25.0065	16.8734	1.16515
14.7456	23.4854	17.2005	-0.46532		14.7456	25.1603	17.2232	1.04687
14.8439	23.4932	16.9436	-0.53084		14.8439	25.0822	16.7917	0.969414
14.9422	23.2241	17.0936	-0.58663		14.9422	24.7925	17.2913	0.90062
15.0405	23.2665	17.1774	-0.55975		15.0405	24.7211	16.7895	0.885668
15.1388	23.4468	16.7888	-0.48179		15.1388	24.9473	17.0185	0.863476
15.2371	23.3806	16.9743	-0.46182		15.2371	24.8601	17.0719	0.765437
15.3354	23.3295	17.2354	-0.4785		15.3354	24.5354	17.143	0.651775
15.4337	23.5515	17.0778	-0.49629		15.4337	24.928	17.4919	0.641027
15.532	23.3209	16.7975	-0.57508		15.532	24.6399	17.0154	0.737616
15.6303	23.038	17.3231	-0.66945		15.6303	25.2146	17.2061	0.796812
15.7286	23.4114	16.8442	-0.67537		15.7286	24.9327	17.5707	0.721745
15.8269	23.219	17.393	-0.63383		15.8269	25.0771	17.689	0.609333
15.9253	23.6351	17.1582	-0.57968		15.9253	24.5491	17.1837	0.56648
16.0236	23.382	17.1762	-0.55255		16.0236	24.8995	17.2267	0.565739
16.1219	23.4722	17.2296	-0.52377		16.1219	24.5861	17.2476	0.535458
16.2202	23.4471	17.1676	-0.43144		16.2202	24.437	17.0217	0.509851
16.3185	23.5383	16.7889	-0.34105		16.3185	24.3442	17.0555	0.55464
16.4168	23.5753	17.3668	-0.37292		16.4168	24.7994	16.7844	0.622631
16.5151	23.7693	17.3173	-0.56659		16.5151	24.2936	17.1625	0.634519
16.6134	23.2469	17.27	-0.86729		16.6134	24.7339	16.7016	0.664706
16.7117	22.9412	17.4861	-1.06687		16.7117	24.2848	16.8937	0.763556
16.81	23.2423	17.5313	-0.98574		16.81	24.7047	16.564	0.901273
16.9083	23.2941	17.2327	-0.72672		16.9083	24.8803	16.9157	0.954972
17.0066	23.6071	16.9031	-0.56701		17.0066	24.7231	16.7152	0.842641
17.1049	23.2309	17.3231	-0.62403		17.1049	24.3372	17.1112	0.647325
17.2032	22.9803	16.9946	-0.70996		17.2032	24.5627	16.8163	0.46816
17.3015	23.0554	16.6236	-0.70681		17.3015	24.1887	16.9735	0.319016
17.3998	23.3532	17.3133	-0.69069		17.3998	24.0984	17.1748	0.284096
17.4981	23.4887	17.3565	-0.70094		17.4981	24.7876	17.2831	0.407229
17.5964	23.1645	17.0154	-0.70352		17.5964	24.5878	17.371	0.594296
17.6947	23.2333	17.3485	-0.65801		17.6947	24.6522	16.5941	0.736984
17.793	23.5137	17.1241	-0.61643		17.793	24.5626	17.069	0.765144
17.8913	23.6133	17.3501	-0.71863		17.8913	24.8288	16.9976	0.697613
17.9896	22.7749	17.0655	-0.91851		17.9896	24.4496	17.0861	0.585655
18.0879	22.8586	17.032	-0.94644		18.0879	24.4704	17.0355	0.500404
18.1862	23.3282	17.2752	-0.68876		18.1862	24.1124	16.6145	0.460463
18.2845	23.7815	17.19	-0.34757		18.2845	24.4514	16.859	0.427405
18.3829	23.6016	16.7763	-0.20509		18.3829	24.2163	17.3252	0.423377
18.4811	23.4518	16.9526	-0.33879		18.4811	24.551	16.8408	0.498148
18.5795	23.5724	17.7514	-0.59385		18.5795	24.5035	17.004	0.543751
18.6778	23.3226	17.037	-0.8348		18.6778	24.3555	16.9094	0.500347
18.7761	22.909	17.1005	-1.05978		18.7761	24.6518	17.3621	0.46408
18.8744	22.6192	17.3473	-1.16966		18.8744	24.8558	17.7367	0.503444
18.9727	23.1929	17.3377	-1.10336		18.9727	24.7794	17.1355	0.585232
19.071	23.2381	17.3187	-0.98817		19.071	24.7632	17.2276	0.62317
19.1693	22.9099	17.1882	-0.90464		19.1693	24.8997	17.5598	0.60679
19.2676	23.3425	17.4109	-0.84483		19.2676	24.6787	17.1293	0.599164
19.3659	23.4189	17.2352	-0.82106		19.3659	24.6213	17.1801	0.649044
19.4642	23.2255	17.7202	-0.81448		19.4642	25.0137	17.2237	0.741964
19.5625	23.4784	17.1572	-0.79308		19.5625	25.1902	17.7314	0.82929
19.6608	23.5256	17.5067	-0.80797		19.6608	25.0114	17.0736	0.880057
19.7591	22.7736	17.1596	-0.80956		19.7591	24.7073	16.9912	0.841869
19.8574	23.3441	17.096	-0.76039		19.8574	25.0408	17.193	0.704462
19.9557	23.4928	17.1295	-0.79795		19.9557	24.5396	17.3231	0.533305
20.054	22.8518	17.5491	-0.9184		20.054	24.61	17.3862	0.459297
20.1523	23.4009	17.3571	-0.94559		20.1523	24.7624	17.2343	0.511513
20.2506	23.3742	17.3857	-0.85296		20.2506	24.4453	16.9805	0.606184
20.3489	23.3591	17.3791	-0.6833		20.3489	24.7749	17.1098	0.671568
20.4472	23.4337	17.2464	-0.4562		20.4472	24.5296	16.8004	0.657278
20.5455	24.143	17.2902	-0.27539		20.5455	24.4566	17.0649	0.598581
20.6438	23.7712	17.2968	-0.24927		20.6438	24.5083	17.1111	0.568508
20.7421	23.8333	17.472	-0.28912		20.7421	25.019	17.4573	0.53262
20.8405	23.5745	17.0559	-0.23767		20.8405	24.6054	17.3305	0.408272
20.9387	23.7977	17.0151	-0.11769		20.9387	24.3004	17.2113	0.254266
21.0371	23.9588	17.0491	-0.09703		21.0371	24.0218	17.3898	0.225858
21.1354	23.9414	17.3117	-0.19146		21.1354	24.7931	16.9953	0.29176
21.2337	23.5925	17.3364	-0.16767		21.2337	24.1994	17.2024	0.292976
21.332	24.3963	16.7652	0.166805		21.332	24.3756	17.4382	0.301877
21.4303	24.0484	17.0936	0.815604		21.4303	24.3964	17.2346	0.406053
21.5286	25.5134	16.8496	1.61115		21.5286	24.7162	16.9195	0.468418
21.6269	26.0824	16.7779	2.12371		21.6269	24.1887	16.9518	0.358114
21.7252	25.9887	16.9554	2.08621		21.7252	23.8443	16.9767	0.224426
21.8235	25.4189	17.1958	1.7476		21.8235	24.3019	16.9099	0.240059
21.9218	25.505	17.1648	1.51903		21.9218	24.2246	17.0829	0.342391
22.0201	25.339	16.8896	1.48544		22.0201	24.3376	17.0833	0.402076
22.1184	25.641	17.1494	1.49455		22.1184	24.3548	16.6867	0.306479
22.2167	25.4471	17.3085	1.48471		22.2167	24.1373	17.4572	0.086932
22.315	25.4882	17.3082	1.54618		22.315	24.0214	17.3397	-0.00934
22.4133	25.8729	17.2655	1.63031		22.4133	24.1309	17.1958	0.143441
22.5116	25.5535	16.8889	1.53702		22.5116	24.9185	17.4857	0.41634
22.6099	25.1824	17.3941	1.26054		22.6099	24.4082	16.7743	0.61328
22.7082	24.7842	16.9596	1.01741		22.7082	24.3829	16.949	0.671158
22.8065	24.7456	16.8138	0.923185		22.8065	24.4968	16.7083	0.634101
22.9048	24.7391	17.1473	0.92658		22.9048	24.5889	17.0985	0.532913
23.0031	24.875	16.8177	0.932926		23.0031	24.5188	17.3244	0.462776
23.1014	24.9932	17.5037	0.871254		23.1014	24.4569	17.0895	0.539331
23.1998	24.4372	16.8066	0.766593		23.1998	24.8473	17.0193	0.73656
23.298	24.558	16.8616	0.631131		23.298	24.9185	17.1963	0.911969
23.3964	24.382	17.3285	0.451663		23.3964	25.1552	16.9716	0.967452
23.4947	24.3475	17.2039	0.291602		23.4947	24.7947	17.1337	0.934313
23.593	24.1339	17.1519	0.170852		23.593	25.0774	17.2383	0.928383
23.6913	24.607	17.6873	0.064683		23.6913	24.9599	16.9053	0.958799
23.7896	23.9994	17.3613	0.022056		23.7896	24.8607	16.898	0.964953
23.8879	24.1003	17.1318	0.121867		23.8879	24.8887	16.9632	0.94259
23.9862	24.0977	17.0146	0.320266		23.9862	24.607	16.9845	0.8895
24.0845	24.4452	16.8834	0.450844		24.0845	25.0953	16.9603	0.766255
24.1828	24.1389	17.0378	0.395057		24.1828	24.6293	17.2149	0.586386
24.2811	24.457	17.3614	0.197365		24.2811	24.14	17.115	0.544543
24.3794	24.0443	17.4415	-0.04209		24.3794	25.024	16.9787	0.72762
24.4777	23.8438	17.2818	-0.23316		24.4777	24.7218	16.957	0.931885
24.576	23.6587	17.1535	-0.37389		24.576	25.4161	17.2528	0.969187
24.6743	23.7186	17.3762	-0.49331		24.6743	24.865	17.3945	0.827723
24.7726	23.5374	17.3215	-0.54962		24.7726	24.9137	17.2434	0.663423
24.8709	23.4091	17.2411	-0.48046		24.8709	24.5371	17.2425	0.614446
24.9692	23.9946	17.4417	-0.30844		24.9692	24.9766	17.1759	0.693808
25.0675	23.9769	17.2823	-0.17723		25.0675	24.5741	16.9182	0.829268
25.1658	23.8127	17.4612	-0.19267		25.1658	25.1537	17.1893	0.956977
25.2641	23.9812	16.9537	-0.34782		25.2641	25.2509	17.1018	1.04237
25.3624	23.3839	17.4937	-0.49628		25.3624	24.9632	17.2007	1.13344
25.4607	23.6928	17.5483	-0.38487		25.4607	25.388	17.1851	1.26288
25.559	23.8552	16.9671	-0.06907		25.559	25.7224	17.1153	1.30219
25.6574	24.0819	16.5811	0.065667		25.6574	25.3242	17.2884	1.15344
25.7556	23.3822	16.9133	-0.1092		25.7556	25.1121	17.4016	0.967546
25.854	23.4752	17.2946	-0.25996		25.854	25.1177	17.4403	0.957715
25.9523	24.0227	17.0643	-0.18625		25.9523	25.2367	16.9911	1.07718
26.0506	23.6154	16.9228	-0.07178		26.0506	24.9843	16.9675	1.09634
26.1489	23.9872	16.8211	-0.09008		26.1489	25.1733	16.952	0.907343
26.2472	23.1861	16.9557	-0.1818		26.2472	24.6673	17.5021	0.63759
26.3455	23.8222	17.0107	-0.19308		26.3455	24.2802	17.2278	0.547146
26.4438	23.575	16.7089	-0.13721		26.4438	25.2525	16.9776	0.627645
26.5421	23.5819	16.9996	-0.07219		26.5421	24.5962	17.2909	0.699292
26.6404	24.005	17.1433	-0.03924		26.6404	24.545	16.8093	0.795999
26.7387	23.8651	16.8726	-0.12755		26.7387	24.6492	16.9012	0.971449
26.837	23.1153	16.8486	-0.30585		26.837	25.3448	16.7946	1.07893
26.9353	23.534	16.9099	-0.42652		26.9353	24.8913	16.9069	0.916945
27.0336	23.3498	17.146	-0.43622		27.0336	24.0415	16.8597	0.625692
27.1319	23.6575	17.2206	-0.39879		27.1319	24.3444	16.8135	0.459534
27.2302	23.8777	17.1632	-0.41237		27.2302	24.6599	17.08	0.398542
27.3285	23.4911	17.6299	-0.46292		27.3285	24.1866	16.9651	0.379413
27.4268	23.6803	17.1698	-0.44008		27.4268	24.4494	17.2627	0.497775
27.5251	23.6558	17.2151	-0.36424		27.5251	24.7136	16.9206	0.770854
27.6234	23.4145	16.7728	-0.32849		27.6234	24.7222	16.6142	1.00797
27.7217	23.5172	16.9939	-0.34744		27.7217	25.1217	16.8327	1.01643
27.82	23.657	17.4848	-0.35476		27.82	24.374	16.8099	0.829073
27.9183	23.7242	16.89	-0.31012		27.9183	24.7639	17.2319	0.659364
28.0166	23.435	16.9101	-0.26657		28.0166	24.6098	17.144	0.60988
28.115	23.3339	16.9944	-0.23029		28.115	24.6241	16.8104	0.599057
28.2132	24.1228	17.0384	-0.26611		28.2132	24.4817	17.2765	0.535604
28.3116	23.5754	17.5033	-0.44417		28.3116	24.6361	17.1067	0.450951
28.4099	23.6691	17.2872	-0.58629		28.4099	24.4329	17.3793	0.385405
28.5082	23.2444	17.6995	-0.50243		28.5082	24.253	16.9107	0.367136
28.6065	24.121	16.8514	-0.3093		28.6065	24.4881	16.8579	0.394761
28.7048	23.7924	17.384	-0.3597		28.7048	24.503	17.7858	0.479361
28.8031	23.1627	17.1889	-0.63106		28.8031	25.0307	17.194	0.612727
28.9014	23.0325	17.1481	-0.8303		28.9014	24.8968	17.2791	0.669882
28.9997	23.4342	17.4129	-0.86431		28.9997	24.6949	17.3236	0.640872
29.098	23.5116	17.352	-0.84143		29.098	24.7855	17.3154	0.640777
29.1963	23.111	17.6401	-0.77119		29.1963	24.799	17.1517	0.680875
29.2946	24.0385	17.5635	-0.61301		29.2946	24.7567	17.2613	0.646971
29.3929	23.1476	16.8782	-0.47112		29.3929	24.6243	17.1849	0.431535
29.4912	23.884	17.4805	-0.43617		29.4912	24.41	17.5287	0.069167
29.5895	24.0286	17.7036	-0.49198		29.5895	23.8196	17.6128	-0.24575
29.6878	23.527	17.5765	-0.50391		29.6878	23.593	16.8354	-0.34383
29.7861	23.6425	17.2093	-0.38124		29.7861	24.0284	17.5683	-0.21749
29.8844	23.6312	16.843	-0.27173		29.8844	24.1224	17.2229	0.071757
29.9827	23.8867	17.2581	-0.34982		29.9827	24.4454	17.291	0.413028
30.081	23.4663	17.4758	-0.51543		30.081	24.6734	16.8773	0.634448
30.1793	23.2878	17.1415	-0.55117		30.1793	24.5697	17.1088	0.612037
30.2776	23.3044	16.8374	-0.44357		30.2776	24.635	17.1557	0.412277
30.3759	23.9332	17.0841	-0.4014		30.3759	23.9947	17.0578	0.251341
30.4742	23.3796	17.3138	-0.48025		30.4742	24.2037	17.2598	0.32081
30.5725	23.2583	17.2721	-0.47269		30.5725	24.6993	16.7447	0.53341
30.6709	23.9516	17.0297	-0.34307		30.6709	24.4419	17.144	0.647124
30.7691	23.5511	17.056	-0.28513		30.7691	24.9358	17.1532	0.594973
30.8675	23.5498	17.253	-0.36115		30.8675	24.5822	17.38	0.500836
30.9658	23.704	17.1326	-0.50394		30.9658	24.7327	17.6729	0.574006
31.0641	23.6611	17.8162	-0.61001		31.0641	25.0014	17.0509	0.824486
31.1624	23.9213	17.647	-0.53184		31.1624	25.3099	16.9721	1.02585
31.2607	23.6826	17.353	-0.2278		31.2607	24.7741	17.0384	1.08352
31.359	24.6107	17.3849	0.169691		31.359	25.3348	17.304	1.13471
31.4573	24.3854	17.1172	0.480203		31.4573	25.579	17.207	1.20927
31.5556	24.5491	17.2702	0.683834		31.5556	25.2434	17.3287	1.24015
31.6539	24.9606	17.0801	0.780792		31.6539	25.4711	17.0711	1.20064
31.7522	24.7646	17.4993	0.720005		31.7522	25.3452	17.3198	1.10172
31.8505	24.647	17.1451	0.531867		31.8505	25.098	17.3629	1.07472
31.9488	24.3699	17.2112	0.260505		31.9488	25.5786	17.1565	1.2447
32.0471	23.8925	17.411	0.014102		32.0471	25.5348	17.0561	1.60335
32.1454	24.1726	17.2476	-0.119		32.1454	25.9988	16.9162	2.08428
32.2437	23.8256	17.2472	-0.17043		32.2437	26.7081	16.8143	2.51171
32.342	23.7911	17.2586	-0.16567		32.342	27.0009	17.2901	2.74155
32.4403	23.9595	17.1151	-0.15764		32.4403	27.1291	17.0626	2.84035
32.5386	23.6243	17.0164	-0.19937		32.5386	26.6796	16.7144	2.96439
32.6369	23.5119	17.0758	-0.24739		32.6369	27.2136	16.9237	3.16238
32.7352	23.7911	16.9495	-0.2755		32.7352	27.4463	16.8564	3.28552
32.8335	23.6412	17.2951	-0.30572		32.8335	27.4135	16.7504	3.17469
32.9318	23.6161	17.2256	-0.31582		32.9318	27.1268	17.4826	2.89519
33.0301	23.7126	17.0988	-0.35446		33.0301	26.8082	17.0013	2.69303
33.1285	23.7653	17.375	-0.5009		33.1285	26.8908	17.1014	2.65998
33.2268	23.3092	17.372	-0.65968		33.2268	26.9063	17.2038	2.69071
33.3251	23.3971	17.2989	-0.62957		33.3251	27.0688	17.0108	2.6328
33.4234	23.8661	17.5028	-0.3918		33.4234	26.6818	17.4181	2.4823
33.5217	23.9575	17.3734	-0.13197		33.5217	26.5202	16.7192	2.45667
33.62	24.2322	17.2396	-0.06105		33.62	26.6833	17.1352	2.75544
33.7183	23.6492	16.8904	-0.23876		33.7183	27.5984	17.036	3.35661
33.8166	23.2388	17.4402	-0.4144		33.8166	28.3375	16.9445	3.95594
33.9149	23.7653	17.0348	-0.37885		33.9149	28.5941	17.0912	4.24529
34.0132	23.8849	17.2845	-0.2777		34.0132	28.7342	17.2235	4.18995
34.1115	23.6319	17.0342	-0.28312		34.1115	27.7296	16.8444	3.99727
34.2098	23.6011	17.2399	-0.38292		34.2098	28.6907	17.2844	3.86624
34.3081	23.6902	17.4306	-0.46309		34.3081	27.9919	17.2555	3.81691
34.4064	23.6018	17.208	-0.47205		34.4064	28.1696	17.0437	3.82306
34.5047	23.6653	17.4717	-0.44191		34.5047	27.8958	16.8202	3.78432
34.603	23.8383	17.2308	-0.45335		34.603	27.9766	17.0365	3.60312
34.7013	23.1543	17.0235	-0.53183		34.7013	27.5719	17.3659	3.35043
34.7996	23.8565	17.5257	-0.57504		34.7996	27.5908	17.2113	3.15241
34.8979	22.9498	16.9584	-0.51782		34.8979	27.4864	17.4688	2.99643
34.9962	24.0167	17.0592	-0.40213		34.9962	27.4071	17.0883	2.81644
35.0945	23.3372	17.3083	-0.30132		35.0945	26.6155	17.5257	2.67298
35.1928	23.8878	17.1756	-0.23164		35.1928	27.4264	17.2452	2.65094
35.2911	23.8736	17.1674	-0.26898		35.2911	26.8875	17.3279	2.63738
35.3894	23.5289	17.2631	-0.43809		35.3894	26.9902	17.4179	2.53542
35.4877	23.5238	17.3667	-0.61469		35.4877	26.5757	17.0998	2.31991
35.5861	23.2547	17.2533	-0.68992		35.5861	26.3703	17.3878	2.01508
35.6844	23.5155	17.2726	-0.68716		35.6844	25.9549	17.2169	1.72651
35.7827	23.5211	17.55	-0.67867		35.7827	25.5819	17.2712	1.59154
35.881	23.6	17.5839	-0.71814		35.881	26.0628	16.9523	1.6233
35.9793	23.3114	17.2234	-0.82671		35.9793	25.2975	17.1698	1.73073
36.0776	22.8961	17.0669	-0.93563		36.0776	26.1545	16.7177	1.8229
36.1759	23.0652	17.2623	-0.91709		36.1759	25.5197	16.8248	1.75777
36.2742	23.1584	17.2179	-0.73093		36.2742	25.7444	17.2441	1.53039
36.3725	23.812	17.1607	-0.5344		36.3725	25.0652	16.8905	1.26157
36.4708	23.4332	17.5546	-0.51668		36.4708	25.3542	17.2783	1.04095
36.5691	23.487	17.0802	-0.67205		36.5691	25.141	17.2965	0.920687
36.6674	23.3792	17.6982	-0.92403		36.6674	24.7467	17.0844	0.968902
36.7657	23.0788	17.3834	-1.14569		36.7657	25.5785	17.2743	1.1529
36.864	22.7916	17.4572	-1.18245		36.864	25.5382	17.236	1.32194
36.9623	23.2508	17.4103	-1.00927		36.9623	25.4406	17.1092	1.40698
37.0606	23.3432	17.4329	-0.82269		37.0606	25.6312	17.3698	1.43076
37.1589	23.5247	17.1427	-0.82573		37.1589	25.7067	17.3799	1.38463
37.2572	22.735	17.4463	-0.9558		37.2572	25.6712	17.189	1.20868
37.3555	23.5272	17.4953	-0.97061		37.3555	24.8038	17.2537	0.94065
37.4538	23.1282	17.3736	-0.82935		37.4538	24.8998	17.3092	0.785554
37.5521	23.4066	16.971	-0.64647		37.5521	24.9202	17.1567	0.78806
37.6504	23.518	17.5457	-0.52989		37.6504	24.8586	16.8359	0.806367
37.7487	23.5425	16.9191	-0.55139		37.7487	25.027	17.4915	0.817315
37.847	23.1518	17.1937	-0.69879		37.847	25.0427	16.9534	1.02511
37.9453	23.0494	17.2059	-0.81919		37.9453	25.5776	17.3221	1.64482
38.0436	23.498	17.4347	-0.83068		38.0436	26.7965	16.8319	2.64187
38.142	23.5915	17.5567	-0.79581		38.142	27.9519	17.1273	3.64989
38.2403	23.1195	17.5111	-0.74292		38.2403	28.6836	16.8087	4.27198
38.3386	23.6747	16.9842	-0.68027		38.3386	28.5632	17.1051	4.41604
38.4369	23.2346	17.4105	-0.65297		38.4369	28.6361	17.2597	4.27666
38.5352	23.5931	17.4912	-0.56891		38.5352	28.678	17.1149	4.01668
38.6335	23.6152	17.0485	-0.4315		38.6335	28.0147	17.347	3.72846
38.7318	23.4114	16.9847	-0.36664		38.7318	28.1276	17.6301	3.56263
38.8301	23.6768	17.2245	-0.4401		38.8301	28.2926	17.2556	3.51525
38.9284	23.4001	17.2851	-0.62562		38.9284	27.3486	16.8742	3.46664
39.0267	23.3649	17.3716	-0.79733		39.0267	27.6578	16.9888	3.39581
39.125	23.4104	17.6077	-0.85302		39.125	27.2832	16.8569	3.31599
39.2233	23.3371	17.4646	-0.78893		39.2233	27.5344	16.999	3.2297
39.3216	23.6009	17.362	-0.71012		39.3216	27.0417	16.72	3.15434
39.4199	23.166	17.0226	-0.76019		39.4199	27.4731	17.2086	3.19733
39.5182	23.1957	17.4685	-0.92073		39.5182	27.5922	16.9639	3.44393
39.6165	23.2829	17.4748	-0.99482		39.6165	27.8361	16.7386	3.87233
39.7148	23.1907	17.6032	-0.84763		39.7148	28.7762	17.0699	4.34631
39.8131	23.8478	17.3894	-0.57906		39.8131	28.9182	16.9279	4.7103
39.9114	23.4216	17.0243	-0.40491		39.9114	29.1095	16.9126	4.8832
40.0097	23.6605	17.0633	-0.37205		40.0097	28.9661	16.6191	4.84768
40.108	23.4004	17.3532	-0.34765		40.108	28.9614	17.2534	4.68473
40.2063	23.9605	17.2628	-0.28425		40.2063	29.0203	16.9224	4.49437
40.3046	23.9848	17.3502	-0.33066		40.3046	28.4626	17.1768	4.31743
40.4029	23.347	17.1476	-0.51634		40.4029	28.5219	17.1027	4.18874
40.5012	23.3875	17.3534	-0.64033		40.5012	28.4446	16.9002	4.02567
40.5996	23.6576	17.38	-0.52085		40.5996	27.7223	16.8648	3.75793
40.6979	23.6393	17.1674	-0.21527		40.6979	27.3696	16.8217	3.48993
40.7962	24.2634	17.4154	0.015625		40.7962	27.7848	16.9683	3.28762
40.8945	24.1429	17.0181	-0.08157		40.8945	26.887	16.9782	3.12972
40.9928	23.429	17.4313	-0.45142		40.9928	27.4188	16.9307	3.03805
41.0911	23.4112	17.48	-0.73864		41.0911	26.7816	16.8505	2.9902
41.1894	23.6343	17.467	-0.74472		41.1894	27.3777	17.175	2.92183
41.2877	23.0559	17.0548	-0.53984		41.2877	26.7597	17.0101	2.77011
41.386	23.6853	16.7943	-0.31056		41.386	26.9067	16.9365	2.51235
41.4843	23.616	17.2304	-0.26696		41.4843	26.2943	17.2599	2.23659
41.5826	23.7048	16.9218	-0.42841		41.5826	26.0278	17.0921	2.15282
41.6809	23.2895	17.578	-0.58665		41.6809	26.6183	16.9145	2.23256
41.7792	23.3188	17.027	-0.52658		41.7792	26.4714	17.1661	2.23201
41.8775	23.7864	16.9734	-0.34947		41.8775	26.3917	17.4164	2.073
41.9758	23.558	17.2144	-0.26829		41.9758	26.1805	17.273	1.86113
42.0741	23.5823	16.7957	-0.31615		42.0741	26.0412	17.5865	1.70805
42.1724	23.444	17.4521	-0.40826		42.1724	26.1938	17.4187	1.61689
42.2707	23.9355	17.034	-0.47054		42.2707	25.8995	17.5624	1.53254
42.369	23.22	17.5386	-0.48257		42.369	25.7717	17.3084	1.45862
42.4673	23.3114	16.7743	-0.46894		42.4673	25.8344	17.6711	1.44138
42.5656	23.8178	16.9871	-0.61258		42.5656	25.9247	17.3721	1.49313
42.6639	22.9117	17.5507	-0.88068		42.6639	25.929	17.3347	1.58023
42.7622	23.2198	17.5653	-0.93454		42.7622	25.9311	17.0939	1.74637
42.8606	23.2481	17.0204	-0.69855		42.8606	25.5633	16.904	2.08358
42.9588	23.723	17.1832	-0.45178		42.9588	26.9646	17.1264	2.46097
43.0572	23.7828	17.2493	-0.40365		43.0572	26.9806	16.9118	2.53279
43.1555	23.0963	17.1906	-0.4589		43.1555	26.3446	17.4372	2.25853
43.2538	23.7828	17.2101	-0.46457		43.2538	26.1145	17.1323	2.00202
43.3521	23.5756	17.1972	-0.47828		43.3521	26.3301	17.4682	2.0014
43.4504	23.2357	16.9549	-0.55927		43.4504	26.6327	17.4335	2.13355
43.5487	23.4698	17.2795	-0.616		43.5487	26.4367	16.8552	2.13542
43.647	23.56	17.4952	-0.53815		43.647	25.8508	17.0413	1.95085
43.7453	23.3968	16.8196	-0.34691		43.7453	26.0517	17.4292	1.82033
43.8436	23.7645	16.8371	-0.18775		43.8436	26.3727	17.4943	1.90803
43.9419	23.2348	16.6668	-0.14822		43.9419	26.567	17.2231	2.12749
44.0402	23.8624	17.0047	-0.17174		44.0402	26.642	17.276	2.35508
44.1385	23.5279	17.2235	-0.17922		44.1385	26.7306	17.0711	2.57384
44.2368	23.9355	16.9365	-0.16008		44.2368	26.7056	17.0436	2.79939
44.3351	23.8481	17.4243	-0.22378		44.3351	27.3843	16.8348	2.93476
44.4334	23.6918	17.2228	-0.4117		44.4334	26.9126	17.0933	2.86295
44.5317	23.3085	17.1232	-0.65002		44.5317	26.8668	17.3555	2.68833
44.63	23.5776	17.7489	-0.81088		44.63	26.8817	16.8536	2.49939
44.7283	23.6473	17.8525	-0.78467		44.7283	26.3103	17.2869	2.30181
44.8266	23.4829	17.3449	-0.60528		44.8266	26.5759	17.3484	2.13422
44.9249	23.7998	17.3607	-0.47257		44.9249	26.4338	17.2192	1.98224
45.0232	23.4711	16.925	-0.54258		45.0232	25.8845	17.5621	1.8601
45.1215	23.0948	17.2436	-0.70977		45.1215	26.6705	17.4018	1.77874
45.2198	22.9863	16.9762	-0.72211		45.2198	25.8242	17.3252	1.70189
45.3182	23.4352	17.1436	-0.54639		45.3182	25.8708	17.4381	1.69339
45.4164	23.4455	16.737	-0.42395		45.4164	25.9862	16.8894	1.77424
45.5147	23.5496	17.0922	-0.5456		45.5147	25.8828	17.1801	1.83394
45.6131	23.0054	17.3061	-0.75099		45.6131	26.1234	17.1774	1.81808
45.7114	23.1094	17.1499	-0.76655		45.7114	25.885	17.2621	1.74892
45.8097	23.6321	17.2251	-0.64815		45.8097	25.675	16.9351	1.65089
45.908	23.2954	17.0059	-0.61979		45.908	25.7803	17.1348	1.54173
46.0063	23.3635	17.4568	-0.69332		46.0063	25.2943	16.9585	1.46762
46.1046	23.1816	17.2471	-0.74649		46.1046	25.4133	17.0611	1.46664
46.2029	23.7197	17.5147	-0.78192		46.2029	25.8945	16.8545	1.4847
46.3012	23.08	17.4091	-0.87601		46.3012	24.8307	16.8805	1.48333
46.3995	23.462	17.1819	-1.00744		46.3995	25.8828	17.179	1.50946
46.4978	22.508	17.5403	-1.03172		46.4978	25.5602	16.8447	1.49317
46.5961	23.662	17.3225	-0.84206		46.5961	25.2824	17.156	1.38897
46.6944	23.3286	17.126	-0.62361		46.6944	25.4977	17.1881	1.28615
46.7927	23.4494	17.1243	-0.5619		46.7927	25.4193	17.1185	1.22547
46.891	23.3448	17.4135	-0.63366		46.891	25.2816	17.4314	1.20497
46.9893	23.2081	16.941	-0.75167		46.9893	25.3968	16.9362	1.20924
47.0876	23.2716	17.2445	-0.87802		47.0876	25.1056	16.9935	1.19109
47.1859	22.8627	17.3976	-0.92836		47.1859	25.4138	17.2595	1.159
47.2842	23.4862	17.3363	-0.87164		47.2842	25.2019	17.3115	1.17959
47.3825	23.1398	17.0429	-0.83204		47.3825	25.5453	17.1676	1.2687
47.4808	22.9095	17.2045	-0.8416		47.4808	25.3324	16.9701	1.31908
47.5791	23.3461	17.2147	-0.85064		47.5791	25.1982	16.8281	1.27119
47.6774	23.1341	17.2756	-0.88744		47.6774	25.1205	17.3633	1.17899
47.7758	22.9844	17.0152	-0.94607		47.7758	25.5138	17.1487	1.08225
47.874	23.0581	17.3819	-0.96233		47.874	24.9893	17.3655	0.938542
47.9723	23.0819	17.0514	-0.90378		47.9723	25.0047	17.0588	0.767867
48.0707	23.0391	17.1351	-0.81423		48.0707	24.6187	17.2531	0.6591
48.169	23.5723	17.3507	-0.76733		48.169	24.6421	17.0996	0.715848
48.2673	22.9806	17.1958	-0.77065		48.2673	24.9762	16.9979	0.90167
48.3656	23.3561	17.1026	-0.76313		48.3656	25.0916	16.867	1.02752
48.4639	23.3654	17.3269	-0.75893		48.4639	24.7521	17.3156	1.00102
48.5622	23.2055	17.342	-0.72884		48.5622	25.3617	16.8038	0.874532
48.6605	23.2677	16.999	-0.68744		48.6605	24.5605	17.3909	0.743782
48.7588	23.4332	17.2925	-0.75515		48.7588	24.5481	16.991	0.797349
48.8571	23.2665	17.4249	-0.92185		48.8571	25.1281	16.8653	0.976387
48.9554	22.8309	17.3061	-1.03812		48.9554	25.1898	16.9231	0.998079
49.0537	23.3475	17.4496	-0.99277		49.0537	24.5681	17.1287	0.857957
49.152	23.1743	17.3382	-0.86035		49.152	24.747	17.0139	0.792117
49.2503	23.4985	17.2909	-0.78697		49.2503	25.0116	17.3488	0.837492
49.3486	23.1316	17.4189	-0.82169		49.3486	25.298	17.1327	0.841108
49.4469	23.2087	17.1931	-0.90605		49.4469	24.3614	16.9788	0.742294
49.5452	23.2885	17.4329	-0.97861		49.5452	24.7401	17.0631	0.674713
49.6435	22.8767	17.3157	-0.98946		49.6435	24.6744	17.0437	0.753652
49.7418	23.1945	17.1588	-0.91331		49.7418	25.1419	17.2736	0.924905
49.8401	23.0283	16.9506	-0.82963		49.8401	25.3591	17.356	1.03706
49.9384	23.2874	17.266	-0.81343		49.9384	24.9761	17.0555	1.00257
50.0367	23.0235	17.3776	-0.82761		50.0367	25.2533	17.3123	0.833963
50.135	23.373	17.0248	-0.83597		50.135	24.3958	17.05	0.672138
50.2334	22.9548	17.1681	-0.85772		50.2334	24.759	17.1574	0.668116
50.3317	23.0624	17.1007	-0.83158		50.3317	25.037	17.1693	0.766783
50.4299	23.3146	17.326	-0.75187		50.4299	24.9428	17.3194	0.851334
50.5283	23.3073	17.0953	-0.74524		50.5283	24.7732	16.9993	0.873071
50.6266	23.1897	17.0724	-0.88866		50.6266	24.6447	16.5141	0.790907
50.7249	22.6966	17.2588	-1.05883		50.7249	24.7245	17.322	0.647107
50.8232	23.0115	17.3374	-1.05112		50.8232	24.5732	17.3853	0.601878
50.9215	22.9185	16.7061	-0.91278		50.9215	24.7906	17.0949	0.646349
51.0198	23.2793	17.3437	-0.82191		51.0198	25.2985	17.368	0.567795
51.1181	23.3189	17.4022	-0.82244		51.1181	23.8932	17.2905	0.367734
51.2164	23.4776	17.5122	-0.85307		51.2164	24.3639	17.0188	0.281035
51.3147	23.2135	17.5373	-0.82973		51.3147	24.3415	17.0925	0.314936
51.413	23.7002	17.4122	-0.72874		51.413	24.4474	17.1867	0.316408
51.5113	23.2684	17.3528	-0.61663		51.5113	24.2706	17.2182	0.241042
51.6096	23.4587	16.9077	-0.55725		51.6096	24.2938	17.2947	0.174326
51.7079	23.4333	17.2443	-0.56725		51.7079	24.2753	17.3018	0.208088
51.8062	23.4878	17.479	-0.55179		51.8062	24.4783	17.3373	0.335858
51.9045	23.7873	17.2702	-0.45101		51.9045	24.5652	17.0308	0.451373
52.0028	23.345	16.8685	-0.3419		52.0028	24.4053	17.3268	0.449395
52.1011	23.8155	17.1541	-0.31892		52.1011	24.47	16.8095	0.328591
52.1994	23.4263	17.3437	-0.38547		52.1994	23.7031	16.9972	0.194931
52.2977	23.5892	16.8272	-0.51295		52.2977	24.4359	17.2556	0.185372
52.396	23.2712	17.6485	-0.72843		52.396	24.3057	17.0445	0.27655
52.4943	23.5032	17.5008	-0.99478		52.4943	24.2452	16.9784	0.400777
52.5926	23.1056	17.6014	-1.26129		52.5926	24.5568	17.0387	0.550836
52.691	22.7298	17.6705	-1.39313		52.691	24.4107	16.9228	0.692773
52.7893	22.9532	17.501	-1.26559		52.7893	24.8675	16.9552	0.724909
52.8875	23.2506	17.2285	-0.96172		52.8875	24.483	16.9224	0.55688
52.9859	23.2486	17.1538	-0.6757		52.9859	24.1342	17.0018	0.290545
53.0842	23.4517	17.2611	-0.50253		53.0842	24.0009	17.1201	0.141322
53.1825	23.779	17.3951	-0.47101		53.1825	24.378	17.4936	0.192446
53.2808	23.4778	17.0992	-0.59392		53.2808	24.6442	17.2414	0.300686
53.3791	23.0405	17.2774	-0.75757		53.3791	24.4291	17.1543	0.288135
53.4774	23.4698	17.3917	-0.81655		53.4774	24.0996	17.2173	0.213711
53.5757	23.447	17.329	-0.77232		53.5757	24.1555	17.1343	0.277132
53.674	22.7087	16.7393	-0.65074		53.674	24.6213	17.1658	0.484148
53.7723	23.3512	16.9889	-0.49993		53.7723	24.908	17.3121	0.63216
53.8706	23.4771	16.545	-0.4849		53.8706	24.5838	16.9945	0.586336
53.9689	23.0187	17.2974	-0.63086		53.9689	24.1394	16.8949	0.390167
54.0672	23.1537	17.1893	-0.73803		54.0672	24.0835	16.989	0.20197
54.1655	23.3901	16.9099	-0.80659		54.1655	24.0803	17.0903	0.129861
54.2638	23.101	17.5302	-0.93976		54.2638	24.405	17.4237	0.169909
54.3621	22.522	16.8071	-1.04032		54.3621	24.2402	17.0435	0.255419
54.4604	22.7887	16.8813	-1.05873		54.4604	24.3691	17.0821	0.316253
54.5587	23.0417	17.0895	-1.08682		54.5587	24.4137	17.4195	0.383702
54.657	22.7428	17.1424	-1.12776		54.657	24.6259	17.0141	0.487168
54.7553	22.6661	17.2886	-1.06827		54.7553	24.415	17.0436	0.568086
54.8536	23.3788	17.1285	-0.93813		54.8536	24.4928	17.0029	0.582673
54.9519	22.9557	16.967	-0.91533		54.9519	24.8023	17.167	0.478666
55.0502	22.9813	17.4554	-1.0059		55.0502	23.9952	16.9953	0.295695
55.1486	23.0366	17.1345	-1.09297		55.1486	24.0996	17.1497	0.189452
55.2469	23.215	17.8242	-1.13965		55.2469	24.4555	17.1414	0.188809
55.3451	22.9952	17.2518	-1.13031		55.3451	24.2349	17.3399	0.211124
55.4435	23.134	17.5372	-1.10426		55.4435	24.3026	17.0831	0.234819
55.5418	22.7767	16.9291	-1.11407		55.5418	24.0814	17.2603	0.254759
55.6401	22.737	17.3873	-1.13283		55.6401	24.3946	16.6752	0.20904
55.7384	23.3968	17.3786	-1.12709		55.7384	23.9638	17.345	0.076253
55.8367	23.1728	17.7406	-1.09895		55.8367	24.0196	17.4428	0.010811
55.935	23.018	17.5613	-0.96855		55.935	24.4332	17.1724	0.060979
56.0333	23.604	16.9026	-0.76291		56.0333	24.3402	17.494	0.132777
56.1316	22.993	17.3227	-0.60094		56.1316	24.1846	17.2419	0.227678
56.2299	23.746	17.2692	-0.47493		56.2299	24.5452	17.2895	0.359286
56.3282	23.6597	17.1503	-0.45628		56.3282	24.3722	16.7695	0.454415
56.4265	23.1593	17.0577	-0.58118		56.4265	24.2266	17.0406	0.487588
56.5248	23.3118	17.1128	-0.73417		56.5248	24.7247	17.2431	0.486176
56.6231	22.9213	16.9245	-0.81835		56.6231	24.4586	17.0396	0.435078
56.7214	22.9928	17.1045	-0.789		56.7214	24.3092	17.1177	0.34593
56.8197	23.2866	16.8752	-0.71583		56.8197	24.2116	17.1951	0.292101
56.918	22.9796	16.8798	-0.73367		56.918	24.4103	17.0634	0.287825
57.0163	23.0948	17.2701	-0.83412		57.0163	24.3535	17.0186	0.273935
57.1146	23.2526	17.2602	-0.96024		57.1146	24.187	17.365	0.29696
57.2129	23.0399	17.2425	-1.07101		57.2129	24.4245	17.1019	0.433324
57.3112	22.7033	17.3295	-1.06289		57.3112	24.8077	17.0534	0.566888
57.4095	23.3429	17.2921	-0.90072		57.4095	24.502	17.1956	0.552323
57.5078	23.3524	17.2201	-0.7455		57.5078	24.4543	16.7926	0.452732
57.6061	23.0304	16.8489	-0.73717		57.6061	23.9941	17.3366	0.408224
57.7045	22.8322	16.9597	-0.8273		57.7045	24.6594	16.7402	0.439142
57.8028	23.4613	17.3626	-0.87466		57.8028	24.2801	16.8407	0.391237
57.9011	22.9585	17.1951	-0.81155		57.9011	24.0894	17.2337	0.314364
57.9994	23.4526	17.293	-0.64144		57.9994	24.3537	17.0596	0.391239
58.0977	23.6393	17.32	-0.52216		58.0977	24.8838	17.0788	0.591896
58.196	23.7507	17.2892	-0.62849		58.196	24.5621	17.0657	0.790829
58.2943	22.995	17.3516	-0.84403		58.2943	24.9535	16.8154	0.944857
58.3926	23.173	17.4167	-0.8541		58.3926	24.8599	16.965	1.02485
58.4909	23.3681	17.0806	-0.6075		58.4909	25.0784	16.8527	1.02653
58.5892	23.5608	16.9561	-0.3819		58.5892	24.946	17.2745	1.00574
58.6875	23.7575	17.2169	-0.41597		58.6875	25.1184	17.0694	1.02833
58.7858	23.2903	17.2262	-0.65403		58.7858	25.2677	17.1703	1.04938
58.8841	23.2495	17.5892	-0.80064		58.8841	24.6759	16.7004	1.0176
58.9824	23.3162	17.2056	-0.72444		58.9824	25.3813	17.5692	0.977962
59.0807	23.5374	17.0002	-0.59954		59.0807	24.9239	17.2237	0.945412
59.179	23.2287	17.1329	-0.59877		59.179	25.1726	16.9571	0.811897
59.2773	23.5419	17.4621	-0.70153		59.2773	24.3815	17.0728	0.560928
59.3756	22.9848	17.1977	-0.79493		59.3756	24.4022	17.3014	0.457181
59.4739	23.4004	17.0681	-0.85531		59.4739	24.8752	17.1643	0.674962
59.5722	22.8611	17.197	-0.89411		59.5722	25.1333	17.2199	1.07427
59.6705	23.4079	17.4448	-0.81802		59.6705	25.3995	16.8435	1.38776
59.7688	23.4061	17.0836	-0.61457		59.7688	25.7129	17.1574	1.40748
59.8671	23.4191	17.1819	-0.3413		59.8671	25.2597	17.3205	1.18207
59.9654	24.3224	17.3709	-0.10671		59.9654	25.1717	17.2907	1.00658
60.0637	24.0439	17.4909	-0.05566		60.0637	25.3406	17.3561	1.10385
60.1621	23.7873	17.0346	-0.1909		60.1621	25.6984	16.977	1.50468
60.2604	23.4384	17.0967	-0.41059		60.2604	25.8478	17.0431	2.15324
60.3587	23.4279	17.1141	-0.58566		60.3587	27.2437	16.9633	2.84895
60.457	23.3231	17.3481	-0.63172		60.457	27.8776	17.4274	3.26797
60.5553	23.4541	17.1392	-0.57042		60.5553	27.345	16.8191	3.3001
60.6536	23.2161	16.7093	-0.5429		60.6536	27.0598	17.0057	3.09626
60.7519	23.1187	16.8986	-0.61996		60.7519	27.2138	17.0817	2.88654
60.8502	23.3816	17.5682	-0.70487		60.8502	26.8575	17.1421	2.76534
60.9485	23.2994	16.9622	-0.72837		60.9485	26.9749	17.0565	2.65983
61.0468	23.3606	17.3528	-0.72731		61.0468	26.8058	17.2004	2.43965
61.1451	23.3086	17.3993	-0.72003		61.1451	26.2256	17.0785	2.13764
61.2434	23.5692	17.1736	-0.72612		61.2434	26.2323	17.3202	1.95912
61.3417	22.8938	17.0689	-0.76291		61.3417	25.972	17.1657	2.0096
61.44	23.166	17.0621	-0.75728		61.44	26.297	16.7757	2.15338
61.5383	23.0487	16.7995	-0.69603		61.5383	26.1343	16.707	2.14999
61.6366	23.2192	17.0004	-0.66469		61.6366	25.8459	16.9196	1.98016
61.7349	22.8708	16.8835	-0.70196		61.7349	25.8544	17.1892	1.85643
61.8332	23.4554	17.243	-0.82384		61.8332	26.2115	16.9617	1.89112
61.9315	22.8359	16.9686	-1.01403		61.9315	26.3048	17.4211	2.03441
62.0298	22.6996	17.1447	-1.08852		62.0298	26.5905	17.3244	2.26441
62.1281	23.1522	17.2535	-0.89362		62.1281	26.4997	16.8858	2.49141
62.2264	23.2781	17.0628	-0.54195		62.2264	26.4163	16.6202	2.53811
62.3247	24.0338	17.2002	-0.33012		62.3247	26.2737	16.7759	2.29723
62.423	23.3208	16.9263	-0.42753		62.423	25.9986	16.9937	1.85531
62.5213	23.2518	17.2631	-0.63043		62.5213	25.4645	17.2739	1.49266
62.6197	23.0939	17.1284	-0.67823		62.6197	25.6444	17.313	1.42427
62.718	23.436	16.7465	-0.59985		62.718	25.9179	17.2312	1.5637
62.8163	23.2925	17.2213	-0.56479		62.8163	25.4834	16.5837	1.67403
62.9146	23.4043	17.2006	-0.59603		62.9146	25.2833	16.799	1.63146
63.0129	23.0958	16.8597	-0.6611		63.0129	25.6649	17.1352	1.44617
63.1112	23.3941	17.1629	-0.75271		63.1112	25.372	16.9901	1.1611
63.2095	23.1173	17.4689	-0.83625		63.2095	24.7244	17.2294	0.911052
63.3078	23.2299	17.1528	-0.87356		63.3078	24.8808	17.045	0.87262
63.4061	23.265	17.1982	-0.89135		63.4061	25.1676	17.2808	1.00587
63.5044	22.9717	17.4244	-0.85686		63.5044	25.7232	17.2022	1.13703
63.6027	23.5646	17.2716	-0.73411		63.6027	25.0664	17.2825	1.25937
63.701	23.1841	16.9899	-0.63807		63.701	25.7011	17.0642	1.57199
63.7993	23.1671	17.0789	-0.64284		63.7993	26.2893	16.9799	2.1859
63.8976	23.2725	17.017	-0.72947		63.8976	27.096	16.9215	3.04489
63.9959	23.3677	17.1984	-0.81951		63.9959	28.2415	16.9126	4.00524
64.0942	22.9474	17.5367	-0.7424		64.0942	29.0843	17.2046	4.87672
64.1925	23.8198	17.3074	-0.46905		64.1925	30.1116	17.0224	5.42844
64.2908	23.6928	16.6429	-0.33426		64.2908	30.2398	17.016	5.51814
64.3891	23.3204	17.2332	-0.54174		64.3891	29.7623	17.6636	5.38161
64.4874	22.7942	17.2518	-0.7998		64.4874	29.9027	17.1945	5.38727
64.5857	23.5974	17.1143	-0.87996		64.5857	30.0773	16.9218	5.49382
64.684	22.9674	17.4098	-0.85349		64.684	29.6341	16.8665	5.43591
64.7823	23.6137	17.3961	-0.7656		64.7823	29.6013	16.8589	5.15459
64.8806	23.3672	17.2366	-0.6543		64.8806	29.3101	17.6181	4.85895
64.9789	23.3667	17.2821	-0.49308		64.9789	28.8558	16.7854	4.76786
65.0773	23.6436	17.0737	-0.28666		65.0773	29.2442	16.9837	4.76688
65.1756	23.4735	16.4731	-0.238		65.1756	29.1612	17.0425	4.61259
65.2739	23.3477	16.9529	-0.44529		65.2739	28.3597	17.0937	4.32614
65.3722	23.1186	17.1558	-0.70214		65.3722	28.5796	17.1306	4.12578
65.4705	22.7615	16.8327	-0.77065		65.4705	27.8805	16.8068	4.06602
65.5688	23.6431	17.1049	-0.67098		65.5688	28.2734	16.6647	3.98488
65.6671	23.3859	17.503	-0.59017		65.6671	27.8035	16.8186	3.70371
65.7654	23.2661	16.8305	-0.59495		65.7654	27.5972	17.2617	3.32685
65.8637	23.1477	16.999	-0.70472		65.8637	27.0952	17.1089	3.09409
65.962	23.411	17.4325	-0.84751		65.962	27.2087	16.7415	3.01864
66.0603	23.02	17.537	-0.89214		66.0603	26.9412	16.8271	2.9118
66.1586	23.6382	17.1817	-0.82065		66.1586	26.6863	16.8987	2.67634
66.2569	22.9616	17.2312	-0.70519		66.2569	26.4175	16.9441	2.39812
66.3552	23.4655	17.0162	-0.5423		66.3552	26.2991	17.0654	2.19419
66.4535	23.6048	17.0128	-0.36813		66.4535	26.0246	16.7791	2.09978
66.5518	23.5598	17.1491	-0.2033		66.5518	26.2331	17.2298	2.06109
66.6501	24.4811	17.5629	-0.01563		66.6501	26.1398	16.9423	1.99068
66.7484	23.8822	17.0663	0.152725		66.7484	25.7679	17.0364	1.81176
66.8467	24.0607	16.8317	0.213146		66.8467	25.9282	17.2954	1.50442
66.945	23.991	16.9934	0.069651		66.945	25.3764	17.3785	1.15907
67.0433	23.7892	17.1459	-0.22652		67.0433	25.0764	17.3297	0.973996
67.1416	23.4598	17.4185	-0.43335		67.1416	25.4669	17.6727	1.03792
67.2399	23.472	16.9189	-0.41249		67.2399	25.6304	17.0881	1.22585
67.3382	23.396	16.6859	-0.30542		67.3382	25.4141	17.2978	1.41054
67.4365	23.3277	16.8011	-0.28933		67.4365	25.5391	17.0512	1.59186
67.5349	23.539	16.8452	-0.38866		67.5349	26.1209	17.0272	1.70801
67.6332	23.3575	17.1915	-0.48897		67.6332	25.6009	17.0198	1.68712
67.7315	23.386	17.4139	-0.45853		67.7315	25.8494	17.1365	1.6487
67.8298	24.0284	17.0305	-0.41394		67.8298	25.4857	17.0504	1.75911
67.9281	23.5564	17.4974	-0.57469		67.9281	26.4326	17.0376	1.99933
68.0264	23.2702	17.3262	-0.80802		68.0264	26.2989	17.0874	2.19676
68.1247	22.9415	17.3096	-0.83242		68.1247	25.936	16.4755	2.30949
68.223	23.3101	16.9622	-0.62574		68.223	26.2693	16.9256	2.39889
68.3213	23.7046	16.8442	-0.47622		68.3213	26.5835	16.7989	2.46629
68.4196	23.1028	17.2126	-0.52836		68.4196	26.6813	17.1662	2.44804
68.5179	23.3455	17.0626	-0.61111		68.5179	26.4335	17.0401	2.35218
68.6162	23.2033	16.929	-0.60781		68.6162	26.2968	17.0552	2.22079
68.7145	23.3202	17.0706	-0.53673		68.7145	26.2185	16.9186	2.07564
68.8128	23.5283	16.932	-0.47676		68.8128	26.0363	17.0939	1.9391
68.9111	23.3681	17.2135	-0.47854		68.9111	25.7541	16.8781	1.86246
69.0094	23.3828	17.074	-0.51837		69.0094	25.9889	17.1738	1.88785
69.1077	23.55	17.0829	-0.60231		69.1077	26.175	17.027	1.92421
69.206	23.0255	16.9893	-0.70972		69.206	26.094	17.1761	1.85147
69.3043	23.1664	17.4338	-0.73077		69.3043	25.55	16.8044	1.71477
69.4026	23.7923	17.2778	-0.68414		69.4026	25.5142	17.1123	1.65966
69.5009	22.9506	16.9842	-0.71514		69.5009	25.9623	16.9617	1.69648
69.5992	23.2083	17.0577	-0.85278		69.5992	25.8434	17.2025	1.6631
69.6975	22.877	17.2293	-1.00751		69.6975	25.5215	16.9621	1.51556
69.7958	23.1032	17.4354	-1.03866		69.7958	25.6354	17.3948	1.37067
69.8941	22.8455	16.9728	-0.94814		69.8941	25.6007	17.4483	1.32617
69.9925	23.2773	17.0439	-0.89748		69.9925	25.6461	17.1809	1.37145
70.0908	23.0345	17.4093	-0.97727		70.0908	25.5722	17.185	1.44156
70.1891	22.9601	17.1044	-1.07228		70.1891	25.576	17.1877	1.49212
70.2874	22.7219	17.3029	-1.0035		70.2874	25.5734	16.8799	1.49063
70.3857	23.4515	17.1653	-0.77853		70.3857	25.4085	17.1018	1.42398
70.484	23.1535	16.7967	-0.63575		70.484	25.3428	17.0518	1.33563
70.5823	23.3941	17.1675	-0.67389		70.5823	25.1476	16.659	1.23648
70.6806	23.0835	17.3594	-0.74075		70.6806	25.2928	17.4347	1.1428
70.7789	23.5855	17.4363	-0.67785		70.7789	25.1681	16.9956	1.14032
70.8772	23.1425	16.8056	-0.56488		70.8772	25.6832	17.0328	1.30521
70.9755	23.3489	16.8252	-0.60551		70.9755	25.3674	17.0484	1.78747
71.0738	22.9356	17.2408	-0.84447		71.0738	26.7752	16.8036	2.74168
71.1721	23.3192	17.5473	-1.11935		71.1721	28.1787	17.009	3.94183
71.2704	22.8127	17.4445	-1.27458		71.2704	29.4063	17.0189	4.92571
71.3687	22.7219	17.0028	-1.23213		71.3687	29.7888	16.7797	5.38259
71.467	22.6932	17.1117	-1.01625		71.467	29.353	17.0424	5.37579
71.5653	23.2252	17.0086	-0.8022		71.5653	29.6811	17.0242	5.17501
71.6636	23.4901	17.36	-0.8197		71.6636	29.2286	16.9355	4.8999
71.7619	22.7791	17.2093	-1.07258		71.7619	28.6326	16.7298	4.62873
71.8602	22.8101	17.2977	-1.31792		71.8602	28.7833	17.071	4.46697
71.9585	22.5038	17.0283	-1.30206		71.9585	28.8378	17.3286	4.42641
72.0568	22.6825	17.1325	-0.96664		72.0568	28.9185	17.0442	4.37077
72.1551	23.6811	17.0185	-0.56209		72.1551	28.3149	16.9201	4.13221
72.2534	23.396	16.4442	-0.41409		72.2534	27.88	16.8472	3.73735
72.3517	22.8168	17.1117	-0.38659		72.3517	27.0923	16.855	3.38816
72.4501	24.0262	17.3137	-0.12243		72.4501	27.4999	17.0232	3.17377
72.5484	24.2897	16.6698	0.278235		72.5484	27.3486	16.87	2.97443
72.6467	24.4301	17.2838	0.530219		72.6467	26.602	17.0479	2.78379
72.745	24.5812	17.1021	0.59691		72.745	27.0307	17.3072	2.76941
72.8433	24.4763	17.2952	0.601834		72.8433	26.9409	16.6907	2.88465
72.9416	24.5939	16.8516	0.584807		72.9416	26.7448	16.6106	2.85795
73.0399	24.2774	17.0561	0.496271		73.0399	26.8697	16.9924	2.59846
73.1382	23.9809	16.7011	0.389455		73.1382	26.0812	17.1349	2.29257
73.2365	24.2969	17.0446	0.326405		73.2365	26.282	16.9058	2.13611
73.3348	23.9567	17.0276	0.315723		73.3348	26.2676	17.091	2.10212
73.4331	24.3324	16.92	0.297457		73.4331	26.2657	17.0995	2.08192
73.5314	24.1894	17.2323	0.191062		73.5314	26.1019	16.9965	2.03581
73.6297	24.1019	17.2688	0.075321		73.6297	26.1816	17.2568	1.97717
73.728	23.9416	17.223	0.066778		73.728	25.788	17.0108	1.90567
73.8263	24.3169	17.3085	0.131362		73.8263	25.9602	16.6029	1.72266
73.9246	24.1785	17.07	0.100409		73.9246	25.1957	17.1165	1.40573
74.0229	23.8263	17.0738	-0.06671		74.0229	25.5279	17.5156	1.184
74.1212	23.804	17.3779	-0.18245		74.1212	25.3852	17.1597	1.18827
74.2195	23.8955	17.2937	-0.10688		74.2195	25.5648	17.5404	1.32646
74.3178	24.2675	17.1737	0.076956		74.3178	25.7886	16.9624	1.41878
74.4161	23.9541	16.9466	0.169946		74.4161	25.5227	17.5163	1.33249
74.5144	24.3229	17.4046	0.094572		74.5144	25.3199	17.2562	1.14606
74.6127	24.0812	17.3183	-0.06733		74.6127	25.2736	17.098	1.00467
74.711	23.5321	17.0559	-0.15542		74.711	25.0482	17.5185	1.01173
74.8093	23.9427	17.2758	-0.11326		74.8093	25.2799	16.8804	1.20225
74.9077	24.3835	17.1849	-0.10432		74.9077	25.2474	16.9699	1.4362
75.006	23.4765	17.2362	-0.20056		75.006	25.7318	16.7998	1.4808
75.1043	23.5749	16.9208	-0.20816		75.1043	25.1205	17.2182	1.25587
75.2026	23.8537	17.0067	-0.02739		75.2026	25.1989	16.9341	0.954893
75.3009	24.0577	16.9991	0.205011		75.3009	24.5827	17.3419	0.830312
75.3992	24.024	16.7222	0.306928		75.3992	25.0086	16.8994	0.975189
75.4975	23.7552	16.6983	0.199413		75.4975	25.262	16.8289	1.17009
75.5958	23.8388	17.0024	-0.05037		75.5958	25.0052	16.9925	1.18715
75.6941	23.6234	17.1491	-0.29841		75.6941	25.1265	16.9113	1.03109
75.7924	23.2896	16.96	-0.43115		75.7924	24.6266	16.9901	0.85361
75.8907	23.6106	16.9456	-0.43431		75.8907	24.5789	16.6695	0.802284
75.989	23.2022	16.8787	-0.35014		75.989	24.6894	17.0947	0.90377
76.0873	23.7093	17.1641	-0.20494		76.0873	25.2153	16.8374	1.02267
76.1856	23.7898	16.7193	-0.07369		76.1856	25.1002	17.1814	0.996814
76.2839	23.9204	17.205	-0.0149		76.2839	24.9418	17.3827	0.896681
76.3822	23.7937	17.1639	0.046824		76.3822	24.9108	16.9822	0.847052
76.4805	24.2637	16.9303	0.150414		76.4805	25.026	17.3926	0.84805
76.5788	24.203	17.4155	0.222189		76.5788	24.7748	16.6037	0.86197
76.6771	24.2855	17.1764	0.213189		76.6771	25.0116	17.4161	0.902244
76.7754	24.117	17.0408	0.113984		76.7754	24.8869	17.2168	1.03504
76.8737	23.9951	17.3069	-0.00212		76.8737	25.5385	16.9744	1.13182
76.972	23.7974	17.2359	-0.00876		76.972	24.7312	16.7719	0.970409
77.0703	24.0774	16.9051	0.051289		77.0703	24.8129	17.281	0.629707
77.1686	23.999	16.8737	0.002751		77.1686	24.5239	17.6337	0.374243
77.2669	23.5858	17.2738	-0.08805		77.2669	24.8075	17.2989	0.360911
77.3653	24.008	17.2463	-0.03137		77.3653	24.3248	17.487	0.552087
77.4636	24.0767	16.976	0.099025		77.4636	25.3491	17.1218	0.74896
77.5619	24.0152	16.9815	0.10084		77.5619	24.5752	16.9996	0.681487
77.6602	23.6716	16.9275	-0.04492		77.6602	24.4617	17.1804	0.415869
77.7585	23.7481	17.2321	-0.22385		77.7585	24.0619	17.2535	0.261502
77.8568	23.8384	17.3386	-0.36478		77.8568	24.5693	17.2111	0.337522
77.9551	23.4565	17.1444	-0.45698		77.9551	24.6102	17.0286	0.497933
78.0534	23.4981	17.3851	-0.53912		78.0534	24.57	17.297	0.605504
78.1517	23.6694	17.0749	-0.69643		78.1517	24.8038	17.1598	0.640685
78.25	22.7621	17.2316	-0.87541		78.25	24.4532	16.8514	0.583216
78.3483	23.121	17.0662	-0.83803		78.3483	24.4494	17.0254	0.43832
78.4466	23.0956	16.9929	-0.53803		78.4466	24.4231	17.4651	0.323125
78.5449	23.9746	16.8253	-0.21404		78.5449	24.6107	17.4535	0.336592
78.6432	23.8356	17.4376	-0.09363		78.6432	24.4707	17.0851	0.410705
78.7415	23.6482	16.8146	-0.1515		78.7415	24.4211	17.075	0.43858
78.8398	23.2885	16.7856	-0.28072		78.8398	24.2003	16.811	0.384565
78.9381	23.4424	16.966	-0.42228		78.9381	24.4465	17.1945	0.308668
79.0364	23.5702	17.2883	-0.58948		79.0364	24.1834	17.3221	0.344299
79.1347	23.2662	17.2316	-0.77305		79.1347	24.725	17.0444	0.53681
79.233	23.1745	17.5251	-0.89073		79.233	24.8388	17.2125	0.757236
79.3313	23.4434	17.4918	-0.90997		79.3313	24.8945	16.9332	0.871013
79.4296	23.3141	17.366	-0.92133		79.4296	24.7807	17.1729	0.869387
79.5279	23.1336	17.6148	-0.95232		79.5279	24.9727	17.079	0.794685
79.6262	23.3175	17.1603	-0.9538		79.6262	24.7037	17.1252	0.673362
79.7245	22.8325	17.18	-0.89865		79.7245	24.6239	17.359	0.565786
79.8229	23.4248	17.0965	-0.72743		79.8229	24.6688	17.2522	0.468709
79.9212	23.2417	17.2559	-0.44072		79.9212	24.7378	17.4526	0.300112
80.0195	23.8787	16.9	-0.18499		80.0195	24.1607	17.2565	0.099325
80.1178	24.076	17.3654	-0.19679		80.1178	23.6689	17.1188	0.062492
80.2161	23.5817	17.3766	-0.47607		80.2161	24.6489	17.3366	0.255124
80.3144	23.3377	17.5103	-0.77181		80.3144	24.6644	17.2691	0.508654
80.4127	23.3568	17.4086	-0.90689		80.4127	24.5434	16.9844	0.675232
80.511	23.2941	17.4418	-0.87688		80.511	24.6989	17.0988	0.687393
80.6093	23.6668	17.6335	-0.74215		80.6093	24.3758	16.8975	0.51649
80.7076	23.21	17.024	-0.57438		80.7076	24.9669	17.6884	0.221254
80.8059	23.6852	17.1869	-0.43773		80.8059	23.7431	17.3049	-0.00899
80.9042	23.5563	17.081	-0.38734		80.9042	23.8227	17.0615	0.036477
81.0025	23.8297	17.5625	-0.38507		81.0025	24.4374	17.0205	0.273115
81.1008	23.6796	17.3088	-0.36201		81.1008	24.6233	17.0993	0.392171
81.1991	23.7438	17.1384	-0.33582		81.1991	24.1185	17.0877	0.314399
81.2974	23.7926	17.4359	-0.3745		81.2974	24.4028	17.6711	0.270906
81.3957	23.544	17.3936	-0.49241		81.3957	24.6665	17.1295	0.375045
81.494	23.8038	17.3321	-0.66427		81.494	24.6088	17.3394	0.484261
81.5923	22.7753	17.1602	-0.8146		81.5923	24.5823	17.1164	0.489141
81.6906	23.1689	17.1155	-0.84285		81.6906	24.6956	17.6941	0.392549
81.7889	23.4028	17.1176	-0.81614		81.7889	24.4349	17.14	0.261419
81.8872	23.1014	17.3389	-0.79064		81.8872	24.3249	17.3849	0.199349
81.9855	23.3239	17.2767	-0.69976		81.9855	24.1973	17.0841	0.296706
82.0838	23.5903	17.2803	-0.5394		82.0838	24.3712	16.9289	0.52773
82.1821	23.3054	16.7759	-0.42355		82.1821	24.8178	17.0328	0.724378
82.2805	23.8428	17.4296	-0.42798		82.2805	24.7186	16.9358	0.719728
82.3788	23.3193	17.0972	-0.46196		82.3788	24.4516	17.0975	0.529637
82.4771	23.6627	17.1922	-0.41107		82.4771	24.1399	17.0205	0.322947
82.5754	23.4988	16.9106	-0.275		82.5754	24.4171	17.1756	0.206707
82.6737	23.3932	16.8028	-0.12231		82.6737	24.0171	17.1845	0.169615
82.772	24.1575	17.1615	-0.10888		82.772	24.4012	17.2913	0.174881
82.8703	23.3788	16.9548	-0.36186		82.8703	24.3162	17.1767	0.14944
82.9686	23.6684	17.4985	-0.73422		82.9686	24.0175	17.1784	0.101631
83.0669	23.06	17.734	-0.92626		83.0669	24.1773	17.3671	0.12908
83.1652	23.6463	17.5841	-0.81497		83.1652	24.5466	17.2555	0.220442
83.2635	23.6529	17.3207	-0.59573		83.2635	24.3259	17.1877	0.281531
83.3618	23.6995	17.2755	-0.45918		83.3618	24.2308	17.2523	0.30969
83.4601	23.5337	17.5171	-0.36443		83.4601	24.5465	17.1209	0.334508
83.5584	24.2795	17.5658	-0.26093		83.5584	24.3506	17.2192	0.351931
83.6567	23.9168	17.3789	-0.25208		83.6567	24.4541	17.2774	0.380903
83.755	23.5872	17.2441	-0.38089		83.755	24.3928	16.8722	0.442591
83.8533	23.696	17.357	-0.57087		83.8533	24.5921	17.3365	0.511773
83.9516	23.2278	17.2531	-0.69257		83.9516	24.2701	16.5951	0.56308
84.0499	23.4949	17.391	-0.65804		84.0499	24.5295	16.9983	0.606477
84.1482	23.7746	17.4986	-0.53857		84.1482	24.8164	17.2409	0.697123
84.2465	23.7037	17.308	-0.47024		84.2465	25.142	17.3843	0.879042
84.3448	23.627	17.4346	-0.49035		84.3448	25.4487	17.3319	1.15418
84.4431	23.3798	17.0981	-0.54295		84.4431	25.4197	17.0513	1.50601
84.5414	23.3466	17.1101	-0.58472		84.5414	26.2539	17.154	1.87328
84.6398	23.3791	17.0289	-0.61019		84.6398	26.518	17.5207	2.1592
84.7381	23.0137	16.9627	-0.61924		84.7381	26.8239	17.3955	2.32839
84.8364	23.7211	17.3498	-0.61484		84.8364	26.6702	17.2234	2.3926
84.9347	23.8639	17.8939	-0.60476		84.9347	26.8982	17.4556	2.39571
85.033	23.5268	17.405	-0.55977		85.033	26.4329	17.1131	2.39747
85.1313	23.4532	17.0289	-0.48851		85.1313	26.6566	17.1069	2.39866
85.2296	23.4311	17.1183	-0.48599		85.2296	26.6603	17.059	2.32177
85.3279	23.5199	17.2351	-0.61934		85.3279	26.2576	17.3846	2.17228
85.4262	23.3858	17.3073	-0.83226		85.4262	26.2663	17.0248	2.02309
85.5245	22.997	17.5571	-0.90633		85.5245	26.3705	17.5889	1.88714
85.6228	23.8767	17.6214	-0.69541		85.6228	26.1867	17.3863	1.75812
85.7211	23.4984	17.2601	-0.37755		85.7211	25.6721	17.1765	1.64002
85.8194	23.7813	17.0203	-0.21413		85.8194	25.5852	16.7969	1.53753
85.9177	23.5881	16.7174	-0.38492		85.9177	25.7947	17.5563	1.45583
86.016	22.8663	17.3863	-0.75831		86.016	25.7596	17.4562	1.44368
86.1143	23.2177	17.1719	-0.99181		86.1143	25.8664	17.1947	1.47839
86.2126	23.2022	17.6348	-0.99722		86.2126	25.6351	17.3864	1.51147
86.3109	23.601	17.5703	-0.87165		86.3109	25.7552	17.1668	1.54534
86.4092	23.5845	17.5301	-0.72405		86.4092	25.7001	17.1483	1.53886
86.5075	23.5261	17.7258	-0.56187		86.5075	25.5304	16.9085	1.45243
86.6058	23.8485	17.1159	-0.39642		86.6058	25.5846	17.4768	1.35389
86.7041	23.6612	17.2593	-0.34099		86.7041	25.6016	17.5465	1.33519
86.8024	23.6897	17.366	-0.39626		86.8024	25.7938	16.9534	1.33243
86.9007	23.4434	17.0284	-0.47725		86.9007	24.8935	17.0427	1.27169
86.999	23.4488	17.0069	-0.51676		86.999	25.5244	17.2126	1.22439
87.0974	23.3637	17.5999	-0.4647		87.0974	25.2845	17.2034	1.18917
87.1957	24.0593	17.028	-0.41907		87.1957	25.1287	16.8954	1.08699
87.294	23.758	17.5578	-0.54246		87.294	25.0309	17.2861	0.923863
87.3923	23.2522	17.7024	-0.6983		87.3923	24.9845	17.3574	0.806371
87.4906	23.6637	17.4453	-0.70436		87.4906	24.71	16.8861	0.788671
87.5889	23.4811	17.0446	-0.66149		87.5889	24.9156	17.1174	0.853104
87.6872	22.9941	17.1627	-0.6781		87.6872	25.0137	17.1786	0.960371
87.7855	23.4005	17.2009	-0.71306		87.7855	25.2198	17.2971	1.05104
87.8838	23.4361	17.2702	-0.76959		87.8838	25.1639	16.8891	1.02086
87.9821	23.2618	17.374	-0.80823		87.9821	24.7065	17.0783	0.83266
88.0804	23.1024	17.2822	-0.69947		88.0804	24.6979	17.2012	0.639115
88.1787	23.7183	16.9463	-0.47714		88.1787	24.7056	17.2363	0.596239
88.277	23.24	17.0285	-0.34087		88.277	24.7005	17.1981	0.690252
88.3753	23.7993	16.9072	-0.37569		88.3753	24.9869	17.0387	0.756797
88.4736	23.1153	17.1708	-0.50988		88.4736	24.6859	17.239	0.67992
[truncated: 138,810 more rows]
[truncated: 66 more columns]

## Sheet: Supplementary figure 5
s5a
VEH	LET
3.36009	4.05103
[truncated: 59 more rows]

## Sheet: Supplementary figure 6
s6a
[truncated: 71 more rows]

[truncated: 1 more sheets: Supplementary figure 7]
